# Supplementary material for: Metabolomic Variability of Different Soybean Genotypes: β-Carotene-Enhanced (Glycine max), Wild (Glycine soja), and Hybrid (Glycine max × Glycine soja) Soybeans
Source: Foods. 2021 Oct 13;10(10):2421. doi: 10.3390/foods10102421 (PMC8535314; doi:10.3390/foods10102421)
Supplement: Supplementary file 1 [file foods-10-02421-s001.zip]

Archive with 2 entries (2 files):
- Foods-1366710 supplementary figure_revision_├╓┴╛.pptx
- Foods-1366710 supplementary table_revision_├╓┴╛.xlsx
