# Supplementary material for: Metabolomic Variability of Different Soybean Genotypes: β-Carotene-Enhanced (Glycine max), Wild (Glycine soja), and Hybrid (Glycine max × Glycine soja) Soybeans
Source: Foods. 2021 Oct 13;10(10):2421. doi: 10.3390/foods10102421 (PMC8535314; doi:10.3390/foods10102421)
Supplement: Supplementary file 1 [file foods-10-02421-s001.zip › Foods-1366710 supplementary table_revision_├╓┴╛.xlsx]

## Sheet: Cover
Article
Metabolomic variability of different soybean genotypes: β-carotene-enhanced (Glycine max), wild (Glycine soja), and hybrid (Glycine max × Glycine soja) soybeans
Jung Won Jung1†, Soo-Yun Park2†, Sung-Dug Oh2, Yejin Jang2, Sang Jae Suh3, Soon Ki Park3, Sun-Hwa Ha4, Sang Un Park5*, and Jae Kwang Kim1*
1 Division of Life Sciences, Incheon National University, Incheon, 22012, Republic of Korea; 19961015@inu.ac.kr
2 National Institute of Agricultural Sciences, Rural Development Administration (RDA), Wanju-gun, 55365, Republic of Korea; psy22@korea.kr (S.-Y.P.); ohbaboh@korea.kr (S.-D.O.); jyejin@korea.kr (Y.J.)
3 School of Applied Biosciences, Kyungpook National University, Daegu, 41566, Republic of Korea; sjsuh@knu.ac.kr (S.J.S); psk@knu.ac.kr (S.K.P)
4 Department of Genetic Engineering and Graduate School of Biotechnology, Kyung Hee Universsity, Yongin 17104, Republic of Korea; sunhwa@khu.ac.kr
5 Department of Crop Science and Department of Smart Agriculture Systems, Chungnam National University, 99 Daehak-ro, Yuseong-gu, Daejeon, 34134, Republic of Korea;
* Correspondence: supark@cnu.ac.kr (S.U.P.); kjkpj@inu.ac.kr (J.K.K.); Tel.: +82-42-821-5730 (S.U.P.); +82-32-835-8241 (J.K.K.)
† These authors contributed equally to this work.
Supplementary Tables
Table S1. Relative retention times (RRT) and mass spectrometry data of hydrophilic compounds in soybean leaf and seed.
Table S2. Relative retention times (RRT) and mass spectrometry data of lipophilic compounds in soybean leaf and seed.
Table S3. Raw data of hydrophilic compounds of soybean seeds identified using GC-TOF-MS.
Table S4. Raw data of lipophilic compounds of soybean seeds identified using GC-MS and HPLC.
Table S5. Composition and content (ratio/g) of hydrophilic compounds in soybean seeds with GC-TOF-MS analysis.
Table S6. Composition and content (μg/g) of lipophilic compounds in soybean seeds with GC-MS and HPLC analysis.
Table S7. Raw data of hydrophilic compounds of soybean leaves identified using GC-TOF-MS.
Table S8. Raw data of lipophilic compounds of soybean leaves identified using GC-MS and HPLC.
Table S9. Composition and content (ratio/g) of hydrophilic compounds in soybean leaves with GC-TOF-MS analysis.
Table S10. Composition and content (μg/g) of lipophilic compounds in soybean leaves with GC-MS and HPLC analysis.

## Sheet: Table S1
Table S1. Relative retention times (RRT) and mass spectrometry data of hydrophilic compounds in soybean leaf and seed.
Compounds	RT a	RRT b	Quantification ion c	Fragment ions d
Pyruvic acid	00:07:46.800000	0.558	174	115, 174, 189
Lactic acid	00:07:54	0.566	147	117, 147, 191
Alanine	00:08:22.300000	0.6	116	116, 147, 190
Oxalic acid	00:08:47.400000	0.63	147	73, 147
Valine	00:09:34.100000	0.686	144	144, 156, 218
Serine-1	00:09:58.400000	0.715	116	116, 132, 147
Glycerol	00:10:04.200000	0.722	147	147, 177, 205
Ethanolamine	00:10:05.300000	0.723	174	100, 147, 174
Leucine	00:10:06	0.724	158	102, 147, 158
Phosphoric acid	00:10:07.600000	0.726	299	299
Isoleucine	00:10:19.500000	0.74	158	147, 158, 218
Proline	00:10:25.500000	0.748	142	142, 158, 216
Succinic acid	00:10:27.300000	0.75	147	129, 147, 247
Glycine	00:10:29.600000	0.752	174	147, 174, 248
Glyceric acid	00:10:37.800000	0.762	147	133, 147, 189
Fumaric acid	00:10:43.500000	0.769	245	143, 147, 245
Serine-2	00:10:54.400000	0.782	116	204, 278, 306
Threonine	00:11:09.900000	0.801	219	117, 218, 219
β-Alanine	00:11:33	0.828	174	147, 174, 248
Malic acid	00:12:00.300000	0.861	147	147, 233, 245
Aspartic acid	00:12:17.400000	0.881	100	100, 147, 232
Methionine	00:12:21.700000	0.886	176	128, 147, 176
γ-Aminobutyric acid	00:12:25.900000	0.891	174	147, 174, 304
Threonic acid	00:12:36.900000	0.905	147	147, 205, 220
Glutamic acid	00:13:04.100000	0.937	246	128, 156, 246
Phenylalanine	00:13:16.500000	0.952	218	100, 192, 218
Asparagine	00:13:30.900000	0.969	116	116, 132, 231
Ribitol	00:13:56.700000	1	217	103, 147, 217
(Internal standard)
Glutamine	00:14:16.300000	1.023	156	147, 156, 245
Shikimic acid	00:14:25.600000	1.035	204	147, 204, 255
Citric acid	00:14:36.300000	1.047	273	147, 273, 347
Fructose-1	00:15:01.300000	1.077	103	103, 147, 217
Fructose-2	00:15:05.200000	1.082	103	103, 147, 217
Galactose	00:15:11.300000	1.089	147	147, 205, 319
Glucose-1	00:15:13.400000	1.092	319	147, 160, 205
Lysine	00:15:18.300000	1.098	174	84, 156, 174
Ferulic acid	00:15:22.200000	1.102	338	308, 323, 338
Glucose-2	00:15:22.900000	1.103	319	147, 160, 206
Mannitol	00:15:27.500000	1.109	319	147, 205, 319
p-Coumaric acid	00:15:28.800000	1.11	293	219, 293, 308,
Sinapinic acid	00:16:27	1.18	338	338, 353, 323
Inositol	00:16:32.900000	1.187	305	147, 217, 305
Tryptophan	00:17:21	1.244	202	202, 219, 348
Sucrose	00:19:47.200000	1.419	217	147, 217, 361
Raffinose	00:27:25.800000	1.967	361	147, 217, 361
Stachyose	01:03:07.100000	4.526	361	217, 361
a Retention time (h:m:s)
b Relative retention time (retention time of analyte/retention time of ribitol)
c Specific mass ion used for quantification
d MS fragment ions with large characteristic intensities. Ions in bold indicate the specific mass ion used for quantification.

## Sheet: Table S2
Table S2. Relative retention times (RRT) and mass spectrometry data of lipophilic compounds in soybean leaf and seed.
Compounds	RT a	RRT b	[M]+	Fragment ions c [m/z (%)]
C20-ol (Arachidyl alcohol)	10.257	0.781	370 (0)	355 (100)
C22-ol (Docosanol)	11.313	0.861	398 (0)	383 (100)
C24-ol (Tetracosanol)	12.289	0.936	426 (0)	411(100)
δ-Tocopherol	13.152	1.001	474 (100)	208 (90), 249 (25)
C26-ol (Hexacosanol)	13.2	1.005	454 (0)	439 (100)
β-Tocopherol	13.558	1.032	489 (100)	263 (13), 222 (87)
γ-Tocopherol	13.602	1.035	488 (60)	263 (10), 223 (100)
C27-ol (Heptacosanol)	13.647	1.039	468 (0)	453 (100)
C28-ol (Octacosanol)	14.129	1.076	482 (0)	466 (100)
α-Tocopherol	14.36	1.093	503 (90)	277 (8), 237 (100)
Cholesterol	14.588	1.111	458 (0)	368 (47), 329 (53), 255 (17), 247 (15), 129 (100)
Campesterol	15.222	1.159	473 (0)	382 (38), 367 (23), 343 (50), 255 (18), 129 (100)
C30-ol (Triacontanol)	15.253	1.161	510 (0)	496 (100) ,495 (60)
Stigmasterol	15.411	1.173	484 (23)	394 (38), 355 (15), 255 (52), 129 (100)
β-Sitosterol	15.82	1.204	487 (17)	396 (42), 357 (44), 255 (17), 129 (100)
β-Amyrin	16.07	1.223	499 (0)	218 (100), 203 (42), 189 (26)
α-Amyrin	16.392	1.248	499 (0)	218 (100), 203 (18), 189 (32)
a Retention time (min)
b Relative retention time (retention time of analyte/retention time of 5α-cholestane)
c Ions in boldface represent specific mass ions used for quantification.

## Sheet: Table S3
Table S3. Raw data of hydrophilic compounds of soybean seeds identified using GC-TOF-MS.
Compound	BCE a 1			BCE2			BCE3
	RT	AREA	ratio	RT	AREA	ratio	RT	AREA	ratio
Hydrophilic compounds
Pyruvic acid	00:07:46.810000	3863992	0.00206627	00:07:46.710000	6952234	0.00235157	00:07:46.910000	3745443	0.00155853
Lactic acid	00:07:54.010000	447536987	0.239321	00:07:54.010000	767873643	0.25973	00:07:54.110000	438734205	0.182564
Alanine	00:08:22.310000	838424805	0.448349	00:08:22.310000	1814036477	0.613591	00:08:22.410000	1092062144	0.454423
Oxalic acid	00:08:47.410000	980821915	0.524496	00:08:47.410000	997869951	0.337526	00:08:47.510000	1194616940	0.497097
Valine	00:09:34.120000	224221561	0.119903	00:09:34.120000	396787323	0.134212	00:09:34.220000	300533324	0.125056
Serine1	00:09:58.420000	54152899	0.0289583	00:09:58.420000	65762750	0.022244	00:09:58.520000	59590919	0.0247966
Glycerol	00:10:04.220000	211118234	0.112896	00:10:04.220000	354977052	0.12007	00:10:04.320000	292145978	0.121566
Ethanolamine	00:10:05.320000	180502290	0.0965238	00:10:05.320000	285283865	0.0964961	00:10:05.420000	178609742	0.0743221
Leucine	00:10:06.020000	77195216	0.0412802	00:10:06.020000	139414563	0.0471564	00:10:06.120000	102653451	0.0427156
Phosphoric acid	00:10:07.620000	797780240	0.426614	00:10:07.720000	1324155364	0.44789	00:10:07.720000	923430624	0.384253
Isoleucine	00:10:19.520000	102519548	0.0548225	00:10:19.620000	183313332	0.062005	00:10:19.720000	133442022	0.0555272
Proline	00:10:25.520000	136532487	0.0730109	00:10:25.620000	237180520	0.0802254	00:10:25.620000	152531991	0.0634708
Succinic acid	00:10:27.320000	190395517	0.101814	00:10:27.420000	233556340	0.0789995	00:10:27.520000	201436534	0.0838207
Glycine	00:10:29.620000	488840174	0.261408	00:10:29.720000	1002832633	0.339204	00:10:29.820000	576040065	0.239699
Glyceric acid	00:10:37.820000	13056200	0.00698182	00:10:37.920000	19205867	0.00649631	00:10:37.920000	16108036	0.00670279
Fumaric acid	00:10:43.520000	20276143	0.0108427	00:10:43.520000	33140372	0.0112096	00:10:43.620000	29105849	0.0121114
Serine2	00:10:54.420000	10911972	0.00583519	00:10:54.420000	13468417	0.00455564	00:10:54.520000	13846536	0.00576174
Threonine	00:11:09.920000	32679155	0.0174752	00:11:09.920000	53223587	0.0180027	00:11:10.020000	42368961	0.0176303
β-Alanine	00:11:33.030000	156717472	0.0838049	00:11:33.130000	200472213	0.0678089	00:11:33.230000	162961797	0.0678108
Malic acid	00:12:00.330000	480769690	0.257092	00:12:00.330000	914158437	0.30921	00:12:00.430000	695526062	0.289418
Aspartic acid	00:12:17.430000	140471083	0.0751171	00:12:17.530000	276183216	0.0934179	00:12:17.530000	244692030	0.10182
Methionine	00:12:21.730000	39705392	0.0212325	00:12:21.730000	106272462	0.0359462	00:12:21.830000	53265359	0.0221645
γ-Aminobutyric acid	00:12:25.930000	204984835	0.109616	00:12:25.930000	385225086	0.130301	00:12:26.030000	226361139	0.0941922
Threonic acid	00:12:36.930000	23782029	0.0127175	00:12:37.030000	35760635	0.0120959	00:12:36.930000	21147269	0.00879969
Glutamic acid	00:13:04.130000	38057241	0.0203512	00:13:04.330000	78171461	0.0264412	00:13:04.330000	54409469	0.0226406
Phenylalanine	00:13:16.530000	41309327	0.0220902	00:13:16.630000	76154373	0.0257589	00:13:16.730000	56400799	0.0234692
Asparagine	00:13:30.940000	316967099	0.169499	00:13:31.140000	650594380	0.220061	00:13:31.140000	638558307	0.265713
Ribitol	00:13:56.740000	1870028022	1	00:13:56.940000	2956428202	1	00:13:56.940000	2403184698	1
Glutamine			ND			ND			ND
Shikimic acid	00:14:25.640000	8039533	0.00429915	00:14:25.740000	11070798	0.00592012	00:14:25.740000	9423131	0.0039211
Citric acid	00:14:36.340000	5856786986	3.13192	00:14:36.540000	7967268113	4.26051	00:14:36.540000	6918780387	2.879
Fructose1	00:15:01.340000	50589980	0.0270531	00:15:01.440000	61629644	0.0329565	00:15:01.440000	49397629	0.0205551
Fructose2	00:15:05.240000	35812052	0.0191505	00:15:05.340000	47309109	0.0160021	00:15:05.340000	36646111	0.015249
Galactose	00:15:11.340000	42805882	0.0228905	00:15:11.440000	48543604	0.0164197	00:15:11.440000	34498297	0.0143552
Glucose1	00:15:13.440000	24493370	0.0130979	00:15:13.540000	28399082	0.00960588	00:15:13.640000	22216281	0.00924452
Lysine	00:15:18.340000	6631035	0.00354595	00:15:18.440000	65902640	0.0222913	00:15:18.440000	55038725	0.0229024
Ferulic acid			ND			ND			ND
Glucose2	00:15:22.880000	8840023	0.00472721	00:15:22.880000	12401639	0.0041948	00:15:22.080000	7854701	0.00326845
Mannitol	00:15:27.550000	41039560	0.021946	00:15:27.650000	63237178	0.0213897	00:15:27.650000	49138549	0.0204473
p-Coumaric acid			ND			ND			ND
Sinapinic acid	00:16:27.050000	7017095	0.0037524	00:16:27.050000	11247895	0.00380456	00:16:27.050000	8770423	0.0036495
Inositol	00:16:32.850000	285552320	0.152699	00:16:32.850000	508394888	0.171963	00:16:32.850000	198434974	0.0825717
Tryptophan	00:17:21.050000	457591581	0.244698	00:17:21.650000	770279550	0.260544	00:17:21.550000	364236350	0.151564
Sucrose	00:19:47.170000	12888816929	6.89231	00:19:47.470000	15227709458	5.15071	00:19:47.170000	12942308977	5.38548
Raffinose	00:27:25.800000	1890056010	1.01071	00:27:26	2660930717	0.900049	00:27:25.900000	1747605564	0.727204
Stachyose	01:03:07.130000	16913379242	9.04445	01:03:09.770000	22332034658	7.55372	01:03:07.540000	16700614091	6.94937
Compound	Hybrid b 1			Hybrid2			Hybrid3
	RT	AREA	ratio	RT	AREA	ratio	RT	AREA	ratio
Hydrophilic compounds
Pyruvic acid	00:07:47.010000	12236879	0.00357573	00:07:46.710000	13373625	0.00471853	00:07:46.810000	17120281	0.00505407
Lactic acid	00:07:54.210000	459981513	0.134411	00:07:54.010000	380888405	0.134386	00:07:54.110000	316105274	0.0933174
Alanine	00:08:22.510000	3300517683	0.964443	00:08:22.310000	2048137824	0.722631	00:08:22.310000	2538637236	0.749431
Oxalic acid	00:08:47.610000	1135084905	0.331683	00:08:47.410000	1071018195	0.37788	00:08:47.510000	1194197000	0.352539
Valine	00:09:34.320000	952484147	0.278325	00:09:34.120000	564181176	0.199056	00:09:34.120000	755064835	0.222903
Serine1	00:09:58.520000	166521608	0.0486592	00:09:58.320000	91354008	0.0322318	00:09:58.320000	117083280	0.0345641
Glycerol	00:10:04.520000	1616302799	0.472299	00:10:04.320000	1595758813	0.563021	00:10:04.320000	1290851407	0.381072
Ethanolamine	00:10:05.520000	1254343912	0.366531	00:10:05.320000	842661504	0.297311	00:10:05.320000	950133659	0.280489
Leucine	00:10:06.220000	393634373	0.115024	00:10:06.020000	265722880	0.0937533	00:10:06.120000	335680214	0.0990961
Phosphoric acid	00:10:08.120000	6893740995	2.01442	00:10:07.720000	3669078632	1.29454	00:10:07.820000	4455985879	1.31545
Isoleucine	00:10:19.820000	470181999	0.137392	00:10:19.620000	275818505	0.0973153	00:10:19.620000	380963629	0.112464
Proline	00:10:25.820000	623877500	0.182303	00:10:25.520000	402902083	0.142153	00:10:25.620000	544605800	0.160773
Succinic acid	00:10:27.520000	245545875	0.0717509	00:10:27.320000	197904715	0.0698255	00:10:27.420000	241841043	0.0713938
Glycine	00:10:29.920000	1222684093	0.35728	00:10:29.720000	632285900	0.223085	00:10:29.720000	851219855	0.251288
Glyceric acid	00:10:38.020000	130068843	0.0380074	00:10:37.820000	93479091	0.0329816	00:10:37.820000	108674681	0.0320818
Fumaric acid	00:10:43.720000	57062680	0.0166743	00:10:43.520000	48257664	0.0170264	00:10:43.520000	63687114	0.0188011
Serine2	00:10:54.620000	40984940	0.0119762	00:10:54.420000	17698890	0.00624459	00:10:54.420000	26469609	0.00781409
Threonine	00:11:10.120000	114337737	0.0334106	00:11:09.920000	71741410	0.0253121	00:11:10.020000	119047869	0.0351441
β-Alanine	00:11:33.230000	250532777	0.0732081	00:11:33.030000	110396968	0.0389507	00:11:33.130000	127323017	0.037587
Malic acid	00:12:00.530000	624731451	0.182552	00:12:00.330000	664656990	0.234507	00:12:00.430000	958788340	0.283044
Aspartic acid	00:12:17.730000	180109802	0.0526298	00:12:17.430000	123812259	0.0436839	00:12:17.530000	197239361	0.058227
Methionine	00:12:21.930000	74045573	0.0216368	00:12:21.730000	53024257	0.0187082	00:12:21.730000	96433950	0.0284682
γ-Aminobutyric acid	00:12:26.230000	2423872721	0.708279	00:12:25.930000	1219043573	0.430107	00:12:26.030000	1421008889	0.419496
Threonic acid	00:12:36.930000	45040978	0.0131614	00:12:36.830000	29289384	0.010334	00:12:36.930000	37036042	0.0109334
Glutamic acid	00:13:04.530000	91240273	0.0266613	00:13:04.330000	55365078	0.0195341	00:13:04.330000	76117009	0.0224705
Phenylalanine	00:13:16.830000	129674528	0.0378921	00:13:16.630000	86891660	0.0306574	00:13:16.730000	121213542	0.0357834
Asparagine	00:13:31.340000	1219928092	0.356475	00:13:31.040000	471413883	0.166326	00:13:31.140000	591052970	0.174485
Ribitol	00:13:57.040000	3422201606	1	00:13:56.840000	2834277597	1	00:13:56.840000	3387421497	1
Glutamine			ND			ND			ND
Shikimic acid	00:14:25.840000	12891961	0.00376715	00:14:25.640000	8250455	0.00291096	00:14:25.640000	11892274	0.00351072
Citric acid	00:14:36.440000	4660067204	1.36172	00:14:36.240000	4551452904	1.60586	00:14:36.340000	6008069777	1.77364
Fructose1	00:15:01.640000	1245252407	0.363875	00:15:01.340000	812226890	0.286573	00:15:01.440000	1070932926	0.31615
Fructose2	00:15:05.440000	850570272	0.248545	00:15:05.240000	538415238	0.189966	00:15:05.340000	709440368	0.209434
Galactose	00:15:11.540000	169198141	0.0494413	00:15:11.440000	224526268	0.0792182	00:15:11.340000	281617273	0.0831362
Glucose1	00:15:13.740000	319677752	0.0934129	00:15:13.540000	207240597	0.0731194	00:15:13.540000	320707291	0.0946759
Lysine	00:15:18.640000	258154304	0.0754352	00:15:18.440000	138101552	0.0487255	00:15:18.440000	181946739	0.0537125
Ferulic acid			ND			ND			ND
Glucose2	00:15:22.950000	85590449	0.0250103	00:15:22.650000	64978375	0.0229259	00:15:22.750000	96380633	0.0284525
Mannitol	00:15:27.850000	381743633	0.111549	00:15:27.650000	181940377	0.0641929	00:15:27.650000	110083895	0.0324978
p-Coumaric acid			ND			ND			ND
Sinapinic acid	00:16:27.150000	7978361	0.00233135	00:16:27.050000	7050041	0.00248742	00:16:27.050000	10127160	0.00298964
Inositol	00:16:33.050000	1206006947	0.352407	00:16:32.850000	685787486	0.241962	00:16:32.850000	906194100	0.267517
Tryptophan	00:17:21.750000	793681695	0.231921	00:17:21.550000	501740766	0.177026	00:17:21.550000	777883316	0.229639
Sucrose	00:19:46.970000	8787777461	2.56787	00:19:46.770000	9233341225	3.25774	00:19:46.970000	11718695590	3.45947
Raffinose	00:27:26.300000	1703971178	0.497917	00:27:25.600000	1488619550	0.52522	00:27:25.900000	2259624246	0.667063
Stachyose	01:03:02.660000	8990053576	2.62698	01:03:02.230000	11089047568	3.91248	01:03:07.670000	17925894196	5.2919
Compound	Wild c 1			Wild2			Wild3
	RT	AREA	ratio	RT	AREA	ratio	RT	AREA	ratio
Hydrophilic compounds
Pyruvic acid	00:07:46.910000	18682199	0.00624034	00:07:47.010000	21004048	0.00712529	00:07:47.110000	19257896	0.00657704
Lactic acid	00:07:54.210000	536620606	0.179245	00:07:54.310000	858563004	0.291254	00:07:54.410000	671828476	0.229446
Alanine	00:08:22.410000	1654091628	0.55251	00:08:22.510000	944757496	0.320494	00:08:22.610000	457235733	0.156157
Oxalic acid	00:08:47.610000	1081298487	0.361182	00:08:47.610000	1292396443	0.438425	00:08:47.710000	1211216415	0.41366
Valine	00:09:34.220000	560967809	0.187378	00:09:34.320000	363217103	0.123216	00:09:34.420000	215856994	0.0737204
Serine1	00:09:58.420000	94948760	0.0317154	00:09:58.520000	53852059	0.0182684	00:09:58.620000	31078483	0.0106141
Glycerol	00:10:04.420000	662234531	0.221204	00:10:04.420000	355735543	0.120678	00:10:04.520000	318425645	0.10875
Ethanolamine	00:10:05.420000	499092974	0.16671	00:10:05.520000	334109024	0.113341	00:10:05.620000	258917665	0.0884266
Leucine	00:10:06.220000	262402900	0.0876494	00:10:06.220000	167017100	0.0566579	00:10:06.320000	91872484	0.0313767
Phosphoric acid	00:10:07.920000	2887679920	0.96456	00:10:07.820000	2390279591	0.810864	00:10:07.920000	2014976402	0.688163
Isoleucine	00:10:19.720000	263916587	0.088155	00:10:19.820000	165234346	0.0560531	00:10:19.920000	96197583	0.0328538
Proline	00:10:25.720000	305803507	0.102146	00:10:25.720000	198586088	0.0673672	00:10:25.820000	117592860	0.0401608
Succinic acid	00:10:27.420000	185995284	0.0621273	00:10:27.520000	158683513	0.0538308	00:10:27.620000	164282862	0.0561066
Glycine	00:10:29.820000	452939019	0.151293	00:10:29.920000	280087876	0.0950153	00:10:30.020000	183983796	0.0628349
Glyceric acid	00:10:37.920000	52346944	0.0174852	00:10:38.020000	33131726	0.0112394	00:10:38.120000	19925853	0.00680516
Fumaric acid	00:10:43.620000	41526493	0.0138709	00:10:43.720000	34801928	0.011806	00:10:43.820000	32550029	0.0111166
Serine2	00:10:54.520000	16892002	0.00564237	00:10:54.620000	8909875	0.00302253	00:10:54.720000	4483857	0.00153135
Threonine	00:11:10.020000	54650009	0.0182545	00:11:10.120000	31255616	0.010603	00:11:10.220000	18245937	0.00623143
β-Alanine	00:11:33.130000	106335064	0.0355187	00:11:33.230000	76078945	0.0258086	00:11:33.330000	55604163	0.0189902
Malic acid	00:12:00.530000	1220434683	0.407657	00:12:00.530000	1285656829	0.436139	00:12:00.630000	1305994688	0.446029
Aspartic acid	00:12:17.530000	87511089	0.029231	00:12:17.630000	80708443	0.027379	00:12:17.730000	70009566	0.02391
Methionine	00:12:21.830000	28469183	0.00950945	00:12:21.930000	22978459	0.00779507	00:12:22.030000	19431009	0.00663616
γ-Aminobutyric acid	00:12:26.130000	867419509	0.289741	00:12:26.130000	504967809	0.171302	00:12:26.230000	276226024	0.0943379
Threonic acid	00:12:37.130000	37826659	0.0126351	00:12:37.130000	33195578	0.0112611	00:12:37.230000	30339826	0.0103618
Glutamic acid	00:13:04.430000	35112018	0.0117283	00:13:04.430000	25606351	0.00868655	00:13:04.530000	21849536	0.00746214
Phenylalanine	00:13:16.730000	68685083	0.0229426	00:13:16.830000	52464660	0.0177978	00:13:16.930000	39185668	0.0133829
Asparagine	00:13:31.140000	95146788	0.0317815	00:13:31.240000	65625597	0.0222624	00:13:31.240000	44230698	0.0151059
Ribitol	00:13:57.040000	2993778656	1	00:13:57.040000	2947817670	1	00:13:57.140000	2928050341	1
Glutamine			ND			ND			ND
Shikimic acid	00:14:25.840000	16620717	0.00555175	00:14:25.840000	17265413	0.00585702	00:14:25.840000	16770822	0.00572764
Citric acid	00:14:36.340000	4086794027	1.3651	00:14:36.440000	4867609428	1.65126	00:14:36.540000	5095918625	1.74038
Fructose1	00:15:01.540000	902232580	0.301369	00:15:01.540000	489378357	0.166014	00:15:01.640000	337077123	0.11512
Fructose2	00:15:05.340000	593481829	0.198238	00:15:05.440000	314474799	0.106681	00:15:05.540000	212849976	0.0726934
Galactose	00:15:11.540000	132879459	0.0443852	00:15:11.540000	103898609	0.0352459	00:15:11.640000	97765491	0.0333893
Glucose1	00:15:13.640000	358613394	0.119786	00:15:13.740000	230094477	0.0780559	00:15:13.740000	187493384	0.0640335
Lysine	00:15:18.540000	105368141	0.0351957	00:15:18.540000	64048342	0.0217274	00:15:18.640000	43512949	0.0148607
Ferulic acid			ND			ND			ND
Glucose2	00:15:22.950000	77904030	0.026022	00:15:22.950000	51658879	0.0175244	00:15:23.050000	45383561	0.0154996
Mannitol	00:15:27.750000	68834210	0.0229924	00:15:27.750000	49304172	0.0167257	00:15:27.850000	39660211	0.0135449
p-Coumaric acid			ND			ND			ND
Sinapinic acid	00:16:27.150000	9332558	0.00311732	00:16:27.250000	10526804	0.00357105	00:16:27.250000	10213849	0.00348828
Inositol	00:16:33.050000	844313673	0.282023	00:16:33.050000	630351938	0.213837	00:16:33.150000	515044796	0.1759
Tryptophan	00:17:21.750000	1225238746	0.409262	00:17:21.750000	928807229	0.315083	00:17:21.850000	808085453	0.275981
Sucrose	00:19:47.070000	10931563406	3.65143	00:19:47.170000	10765276236	3.65195	00:19:47.170000	10400959061	3.55218
Raffinose	00:27:26.100000	2864524796	0.956826	00:27:26.400000	3126348867	1.06056	00:27:26.500000	3029410809	1.03462
Stachyose	01:03:09.100000	18803763440	6.28095	01:03:09.890000	21459530092	7.2798	01:03:06.670000	22168896730	7.57121
a BCE soybean: β-carotene enhanced transgenic soybean (Glycine max).
b Hybrid: β-carotene enhanced transgenic soybean × wild soybean hybrid.
c Wild soybean (PI483463): Glycine soja.
d ND: not detected.

## Sheet: Table S4
Table S4. Raw data of lipophilic compounds of soybean seeds identified using GC-MS and HPLC.
Compound	BCE a 1			BCE2			BCE3
	RT	AREA	ratio	RT	AREA	ratio	RT	AREA	ratio
Lipophilic compounds
C20-ol (Arachidyl alcohol)	1900-01-10 06:30:14	1651	0.0227897	1900-01-10 06:24:28	1176	0.0153943	1900-01-10 06:27:21	1168	0.0129202
C22-ol (Docosanol)	1900-01-11 07:50:52	1611	0.0222376	1900-01-11 07:49:26	1790	0.0234318	1900-01-11 07:48:00	1646	0.0182078
C24-ol (Tetracosanol)	1900-01-12 06:44:38	2053	0.0283387	1900-01-12 06:37:26	2627	0.0343884	1900-01-12 06:44:38	1650	0.018252
δ-Tocopherol	1900-01-13 03:38:52	26454	0.36516	1900-01-13 03:36:00	22704	0.297204	1900-01-13 03:34:33	25494	0.28201
5α-Cholestane	1900-01-13 03:41:45	72445	1	1900-01-13 03:37:26	76392	1	1900-01-13 03:40:19	90401	1
C26-ol (Hexacosanol)	1900-01-13 05:18:14	1500	0.0207054	1900-01-13 05:12:28	1865	0.0244136	1900-01-13 05:16:48	1460	0.0161503
β-Tocopherol	1900-01-13 13:48:00	9885	0.136448	1900-01-13 13:45:07	12304	0.161064	1900-01-13 13:45:07	15337	0.169655
γ-Tocopherol	1900-01-13 14:55:40	288675	3.98475	1900-01-13 14:54:14	243355	3.18561	1900-01-13 14:51:21	282284	3.12258
C27-ol (Heptacosanol)			ND			ND			ND
C28-ol (Octacosanol)	1900-01-14 03:37:26	1817	0.0250811	1900-01-14 03:25:55	2297	0.0300686	1900-01-14 03:37:26	396	0.00438048
α-Tocopherol	1900-01-14 09:07:12	45176	0.62359	1900-01-14 09:04:19	31518	0.412582	1900-01-14 09:00:00	46100	0.50995
Cholesterol	1900-01-14 14:06:43	2734	0.037739	1900-01-14 14:08:09	2461	0.0322154	1900-01-14 14:12:28	3863	0.0427318
Campesterol	1900-01-15 05:54:14	101566	1.40197	1900-01-15 05:51:21	91416	1.19667	1900-01-15 05:52:48	98243	1.08675
C30-ol (Triacontanol)			ND			ND			ND
Stigmasterol	1900-01-15 10:27:50	48169	0.664904	1900-01-15 10:17:45	43732	0.572468	1900-01-15 10:20:38	48808	0.539906
β-Sitosterol	1900-01-15 20:15:21	214382	2.95924	1900-01-15 20:12:28	215941	2.82675	1900-01-15 20:11:02	242614	2.68375
β-Amyrin	1900-01-16 02:25:26	33404	0.461095	1900-01-16 02:08:09	24608	0.322128	1900-01-16 02:12:28	22156	0.245086
α-Amyrin			ND			ND			ND
Carotenoids
Violaxantin			ND			ND			ND
Lutein	1900-01-20 11:00:28	518.216	0.154086	1900-01-20 12:49:58	520.972	0.159118	1900-01-20 12:20:16	376.972	0.143094
Zeaxanthin			ND			ND			ND
IS	1900-01-25 03:39:16	3363.17	1	1900-01-25 05:52:55	3274.13	1	1900-01-25 05:37:38	2634.43	1
β-Cryptoxanthin	1900-02-04 07:53:19	99.4136	0.0295595	1900-02-04 08:34:56	97.9985	0.0299312	1900-02-04 08:14:57	74.0428	0.0281058
13Z-β-Carotene	1900-02-06 09:39:37	3276.14	0.974123	1900-02-06 09:44:42	3064.98	0.936123	1900-02-06 09:36:17	2529.28	0.960085
α-Carotene	1900-02-06 13:16:30	8349.85	2.48273	1900-02-06 13:20:10	8390.87	2.56278	1900-02-06 13:14:05	5965.94	2.2646
E-β-Carotene	1900-02-06 23:38:14	15668.7	4.6589	1900-02-06 23:40:44	15600.1	4.76466	1900-02-06 23:32:06	13273	5.03827
9Z-β-Carotene	1900-02-07 05:59:43	584.866	0.173903	1900-02-07 06:05:52	537.843	0.164271	1900-02-07 05:59:47	419.057	0.159069
Compound	Hybrid b 1			Hybrid2			Hybrid3
	RT	AREA	ratio	RT	AREA	ratio	RT	AREA	ratio
Lipophilic compounds
C20-ol (Arachidyl alcohol)	1900-01-10 06:18:43	4954	0.0422909	1900-01-10 06:17:16	5862	0.0563968	1900-01-10 06:17:16	3291	0.0299964
C22-ol (Docosanol)	1900-01-11 07:39:21	14042	0.119873	1900-01-11 07:39:21	7437	0.0715495	1900-01-11 07:37:55	4160	0.0379171
C24-ol (Tetracosanol)	1900-01-12 07:10:33	11056	0.094382	1900-01-12 07:07:40	6034	0.0580516	1900-01-12 07:07:40	7498	0.0683419
δ-Tocopherol	1900-01-13 03:25:55	11418	0.0974723	1900-01-13 03:24:28	17824	0.17148	1900-01-13 03:23:02	21898	0.199593
5α-Cholestane	1900-01-13 03:33:07	117141	1	1900-01-13 03:28:48	103942	1	1900-01-13 03:27:21	109713	1
C26-ol (Hexacosanol)	1900-01-13 05:11:02	5931	0.0506313	1900-01-13 05:03:50	6354	0.0611302	1900-01-13 05:03:50	6991	0.0637208
β-Tocopherol	1900-01-13 13:36:28	8191	0.0699243	1900-01-13 13:35:02	9462	0.0910315	1900-01-13 13:35:02	9132	0.0832354
γ-Tocopherol	1900-01-13 14:44:09	206889	1.76615	1900-01-13 14:42:43	203529	1.9581	1900-01-13 14:41:16	248849	2.26818
C27-ol (Heptacosanol)			ND			ND			ND
C28-ol (Octacosanol)	1900-01-14 03:18:43	7694	0.0656815	1900-01-14 03:11:31	2307	0.0221951	1900-01-14 03:12:57	6654	0.0606491
α-Tocopherol	1900-01-14 08:52:48	47059	0.40173	1900-01-14 08:51:21	39992	0.384753	1900-01-14 08:49:55	52528	0.478776
Cholesterol	1900-01-14 13:48:00	4937	0.0421458	1900-01-14 13:48:00	4303	0.0413981	1900-01-14 13:48:00	5865	0.0534577
Campesterol	1900-01-15 05:35:31	98675	0.842361	1900-01-15 05:39:50	89156	0.857748	1900-01-15 05:38:24	102027	0.929944
C30-ol (Triacontanol)			ND			ND			ND
Stigmasterol	1900-01-15 10:06:14	41917	0.357834	1900-01-15 10:03:21	33810	0.325278	1900-01-15 10:00:28	39792	0.362692
β-Sitosterol	1900-01-15 20:08:09	342065	2.92011	1900-01-15 20:00:57	319040	3.0694	1900-01-15 19:50:52	318165	2.89998
β-Amyrin	1900-01-16 01:58:04	36587	0.312333	1900-01-16 01:56:38	24616	0.236824	1900-01-16 01:55:12	22047	0.200952
α-Amyrin			ND			ND			ND
Carotenoids
Violaxantin			ND			ND			ND
Lutein	1900-01-20 12:33:21	570.829	0.236548	1900-01-20 17:35:16	325.226	0.15355	1900-01-20 13:08:53	398.783	0.190225
Zeaxanthin			ND			ND			ND
IS	1900-01-25 05:10:25	2413.16	1	1900-01-25 10:41:04	2118.04	1	1900-01-25 06:15:20	2096.38	1
β-Cryptoxanthin	1900-02-04 08:13:51	18.3135	0.00758902	1900-02-04 10:00:27	9.86083	0.00465563	1900-02-04 08:22:25	32.3469	0.0154299
13Z-β-Carotene	1900-02-06 10:00:20	932.502	0.386423	1900-02-06 10:15:15	532.238	0.251287	1900-02-06 09:53:03	1100.97	0.525178
α-Carotene	1900-02-06 13:44:47	513.887	0.212952	1900-02-06 13:50:56	286.36	0.1352	1900-02-06 13:39:27	639.826	0.305205
E-β-Carotene	1900-02-07 00:07:07	5026.35	2.08289	1900-02-07 00:07:42	3266.95	1.54243	1900-02-07 00:01:29	5735.74	2.73602
9Z-β-Carotene	1900-02-07 06:32:33	244.427	0.101289	1900-02-07 06:35:43	131.166	0.0619278	1900-02-07 06:26:53	229.736	0.109587
Compound	Wild c 1			Wild2			Wild3
	RT	AREA	ratio	RT	AREA	ratio	RT	AREA	ratio
Lipophilic compounds
C20-ol (Arachidyl alcohol)	1900-01-10 06:17:16	2863	0.0352413	1900-01-10 06:20:09	2503	0.0244541	1900-01-10 06:18:43	3757	0.0363069
C22-ol (Docosanol)	1900-01-11 07:39:21	6937	0.085389	1900-01-11 07:37:55	6331	0.0618534	1900-01-11 07:36:28	7133	0.0689319
C24-ol (Tetracosanol)	1900-01-12 07:03:21	5691	0.0700517	1900-01-12 07:03:21	6247	0.0610327	1900-01-12 07:04:48	4853	0.0468984
δ-Tocopherol	1900-01-13 03:24:28	8482	0.104407	1900-01-13 03:23:02	7916	0.0773387	1900-01-13 03:20:09	10162	0.0982035
5α-Cholestane	1900-01-13 03:25:55	81240	1	1900-01-13 03:25:55	102355	1	1900-01-13 03:25:55	103479	1
C26-ol (Hexacosanol)	1900-01-13 05:12:28	1183	0.0145618	1900-01-13 04:58:04	5371	0.0524742	1900-01-13 05:02:24	3904	0.0377275
β-Tocopherol	1900-01-13 13:32:09	5073	0.0624446	1900-01-13 13:30:43	5692	0.0556104	1900-01-13 13:36:28	4049	0.0391287
γ-Tocopherol	1900-01-13 14:41:16	214119	2.63564	1900-01-13 14:39:50	221883	2.16778	1900-01-13 14:39:50	198234	1.91569
C27-ol (Heptacosanol)			ND			ND			ND
C28-ol (Octacosanol)	1900-01-14 03:24:28	2268	0.0279173	1900-01-14 03:04:19	4905	0.0479214	1900-01-14 03:04:19	4122	0.0398342
α-Tocopherol	1900-01-14 08:47:02	39864	0.490694	1900-01-14 08:47:02	50488	0.493264	1900-01-14 08:48:28	38596	0.372984
Cholesterol	1900-01-14 13:46:33	5250	0.0646233	1900-01-14 13:49:26	3160	0.0308729	1900-01-14 13:49:26	5462	0.0527837
Campesterol	1900-01-15 05:36:57	100488	1.23693	1900-01-15 05:31:12	99420	0.971325	1900-01-15 05:25:26	94629	0.914475
C30-ol (Triacontanol)			ND			ND			ND
Stigmasterol	1900-01-15 09:56:09	25395	0.312592	1900-01-15 09:54:43	26131	0.255298	1900-01-15 10:00:28	26955	0.260488
β-Sitosterol	1900-01-15 19:53:45	341308	4.20123	1900-01-15 19:50:52	341550	3.33692	1900-01-15 19:55:12	347537	3.35853
β-Amyrin	1900-01-16 01:58:04	22859	0.281376	1900-01-16 01:55:12	15935	0.155684	1900-01-16 01:58:04	14449	0.139632
α-Amyrin			ND			ND			ND
Carotenoids
Violaxantin			ND			ND			ND
Lutein	1900-01-20 12:27:56	625.091	0.30723	1900-01-20 14:47:16	571.842	0.2862	1900-01-20 15:51:36	554.867	0.257679
Zeaxanthin			ND			ND	1900-01-23 16:22:57	21.597	0.0100296
IS	1900-01-25 05:17:47	2034.6	1	1900-01-25 08:10:08	1998.05	1	1900-01-25 09:15:00	2153.33	1
β-Cryptoxanthin			ND			ND			ND
13Z-β-Carotene	1900-02-06 10:04:03	12.0565	0.00592575	1900-02-06 10:10:48	9.25675	0.0046329	1900-02-06 10:10:15	12.8804	0.00598162
α-Carotene			ND			ND			ND
E-β-Carotene	1900-02-07 00:12:57	70.467	0.0346343	1900-02-07 00:19:55	62.7567	0.031409	1900-02-07 00:20:23	61.1653	0.028405
9Z-β-Carotene	1900-02-07 06:38:15	15.5015	0.00761896	1900-02-07 06:47:46	14.665	0.00733964	1900-02-07 06:48:58	14.2461	0.00661584
a BCE soybean: β-carotene enhanced transgenic soybean (Glycine max).
b Hybrid: β-carotene enhanced transgenic soybean × wild soybean hybrid.
c Wild soybean (PI483463): Glycine soja.
d ND: not detected.

## Sheet: Table S5
Table S5. Composition and content (ratio/g) of hydrophilic compounds in soybean seeds with GC-TOF-MS analysis.
Compound	Contents (Average ± SD, Ratio/g)
	BCE a	Hybrid b	Wild c
Pyruvic acid	0.19 ± 0.03 C	0.43 ± 0.07 B	0.65 ± 0.03 A
Lactic acid	21.61 ± 2.92 A	11.57 ± 1.87 B	22.59 ± 4.15 A
Alanine	48.05 ± 6.58 B	77.64 ± 8.25 A	33.65 ± 16.61 B
Oxalic acid	43.26 ± 8.35 A	34.01 ± 2.74 A	39.22 ± 2.47 A
Valine	12.03 ± 0.41 B	22.30 ± 2.55 A	12.54 ± 4.81 B
Glycerol	11.26 ± 0.34 B	45.37 ± 7.88 A	14.69 ± 5.28 B
Ethanolamine	8.48 ± 0.95 B	30.11 ± 2.88 A	12.00 ± 3.46 B
Leucine	4.16 ± 0.18 B	9.82 ± 0.60 A	5.73 ± 2.37 B
Phosphoric acid	39.94 ± 2.15 B	147.06 ± 27.91 A	79.99 ± 12.70 B
Isoleucine	5.47 ± 0.23 B	11.06 ± 1.27 A	5.78 ± 2.34 B
Proline	6.87 ± 0.58 B	15.47 ± 1.15 A	6.84 ± 2.62 B
Succinic acid	8.41 ± 1.01 A	6.81 ± 0.12 B	5.58 ± 0.45 B
Glycine	26.63 ± 3.69 A	26.44 ± 4.77 A	10.08 ± 3.79 B
Glyceric acid	0.64 ± 0.03 B	3.29 ± 0.18 A	1.16 ± 0.45 B
Fumaric acid	1.08 ± 0.06 B	1.68 ± 0.11 A	1.19 ± 0.14 B
Serine	2.93 ± 0.34 AB	4.50 ± 0.80 A	2.31 ± 1.07 B
Threonine	1.69 ± 0.01 B	2.99 ± 0.36 A	1.15 ± 0.51 B
β-Alanine	6.97 ± 0.77 A	4.75 ± 1.44 AB	2.61 ± 0.72 B
Malic acid	27.15 ± 1.77 B	22.45 ± 4.25 B	41.73 ± 0.71 A
Aspartic acid	8.58 ± 1.05 A	4.93 ± 0.52 B	2.61 ± 0.26 C
Methionine	2.51 ± 0.60 A	2.20 ± 0.39 A	0.78 ± 0.13 B
γ-Aminobutyric acid	10.59 ± 1.27 B	49.50 ± 11.41 A	18.14 ± 8.25 B
Threonic acid	1.07 ± 0.16 A	1.10 ± 0.09 A	1.11 ± 0.11 A
Glutamic acid	2.20 ± 0.21 A	2.19 ± 0.22 A	0.91 ± 0.20 B
Phenylalanine	2.26 ± 0.12 B	3.33 ± 0.21 A	1.76 ± 0.42 B
Asparagine	20.80 ± 3.78 A	22.08 ± 7.72 A	2.25 ± 0.71 B
Glutamine	ND d	ND	ND
Shikimic acid	0.45 ± 0.08 A	0.32 ± 0.03 B	0.55 ± 0.01 A
Citric acid	329.21 ± 57.75 A	151.87 ± 18.84 B	153.68 ± 12.47 B
Fructose	4.18 ± 0.53 C	51.47 ± 3.94 A	31.36 ± 13.59 B
Galactose	1.71 ± 0.36 B	6.81 ± 1.58 A	3.67 ± 0.55 B
Lysine	1.54 ± 0.85 B	5.66 ± 0.95 A	2.34 ± 0.88 B
Ferulic acid	ND	ND	ND
Glucose	1.40 ± 0.22 B	10.77 ± 0.96 A	10.45 ± 3.00 A
Mannitol	2.03 ± 0.06 B	6.60 ± 2.95 A	1.73 ± 0.42 B
p-Coumaric acid	ND	ND	ND
Sinapinic acid	0.36 ± 0.00 A	0.25 ± 0.03 B	0.33 ± 0.01 A
Inositol	12.90 ± 3.55 B	27.44 ± 3.74 A	21.84 ± 4.76 AB
Tryptophan	20.82 ± 4.43 B	20.36 ± 2.02 B	32.50 ± 6.18 A
Sucrose	553.98 ± 78.32 A	297.65 ± 42.55 B	351.53 ± 10.96 B
Raffinose	83.74 ± 11.13 A	54.08 ± 7.51 B	98.73 ± 2.57 A
Stachyose	747.94 ± 87.44 A	379.82 ± 108.56 B	683.05 ± 39.80 A
Each value is the mean of three replications ± standard deviation (n=3). Different capital letters in the same column indicate significant (p < 0.05) differences between means according to ANOVA combined with Duncan’s multiple range test.
a BCE soybean: β-carotene enhanced transgenic soybean (Glycine max).
b Hybrid: β-carotene enhanced transgenic soybean × wild soybean hybrid.
c Wild soybean (PI483463): Glycine soja.
d ND: not detected.

## Sheet: Table S6
Table S6. Composition and content (μg/g) of lipophilic compounds in soybean seeds with GC-MS analysis.
Compound	Contents (Average ± SD, μg/g)
	BCE a	Hybrid b	Wild c
Policosanols
C20-ol (Arachidyl alcohol)	7.08 ± 0.23 A	7.16 ± 0.07 A	7.31 ± 0.23 A
C22-ol (Docosanol)	5.46 ± 0.19 B	6.86 ± 0.89 A	7.02 ± 0.39 A
C24-ol (Tetracosanol)	11.32 ± 0.43 A	11.57 ± 0.23 A	11.83 ± 0.23 A
C26-ol (Hexacosanol)	7.15 ± 0.28 B	8.24 ± 0.30 A	7.71 ± 0.49 AB
C27-ol (Heptacosanol)	ND d	ND	ND
C28-ol (Octacosanol)	18.59 ± 0.68 A	19.56 ± 1.17 A	19.72 ± 0.44 A
C30-ol (Triacontanol)	ND	ND	ND
Tocopherols
δ-Tocopherol	5.30 ± 0.18 A	3.43 ± 0.51 B	2.85 ± 0.18 B
β-Tocopherol	7.83 ± 0.50 A	6.61 ± 0.16 B	6.47 ± 0.13 B
γ-Tocopherol	48.57 ± 2.95 A	29.56 ± 3.01 B	33.76 ± 3.77 B
α-Tocopherol	16.40 ± 1.21 A	14.19 ± 0.99 A	15.3 ± 0.85 A
Sterols
Cholesterol	4.31 ± 0.35 A	4.66 ± 0.41 A	5.09 ± 0.95 A
Campesterol	232.46 ± 14.10 A	164.29 ± 9.33 B	200.53 ± 25.96 AB
Stigmasterol	150.33 ± 6.70 A	88.04 ± 4.91 B	73.57 ± 6.91 B
β-Sitosterol	215.82 ± 2.98 B	219.02 ± 4.27 B	276.89 ± 31.06 A
Carotenoids
Violaxanthin	ND	ND	ND
Lutein	3.27 ± 0.11 B	4.07 ± 0.61 B	6.02 ± 0.42 A
Zeaxanthin	ND	ND	ND
β-Cryptoxanthin	1.51 ± 0.01 A	0.95 ± 0.13 B	ND
13Z-β-Carotene	28.68 ± 0.71 A	11.52 ± 3.34 B	0.18 ± 0.02 C
α-Carotene	72.97 ± 3.12 A	6.47 ± 2.08 B	ND
E-β-Carotene	144.45 ± 5.8 A	62.98 ± 14.61 B	0.96 ± 0.08 C
9Z-β-Carotene	4.97 ± 0.18 A	2.70 ± 0.60 B	0.23 ± 0.01 C
Others
β-Amyrin	10.71 ± 0.68 A	9.28 ± 0.47 AB	8.92 ± 0.83 B
α-Amyrin	ND	ND	ND
Each value is the mean of three replications ± standard deviation (n=3). Different capital letters in the same column indicate significant (p < 0.05) differences between means according to ANOVA combined with Duncan’s multiple range test.
a BCE soybean: β-carotene enhanced transgenic soybean (Glycine max).
b Hybrid: β-carotene enhanced transgenic soybean × wild soybean hybrid.
c Wild soybean (PI483463): Glycine soja.
d ND: not detected.

## Sheet: Table S7
Table S7. Raw data of hydrophilic compounds of soybean leaves identified using GC-TOF-MS.
Compound	8w BCE a 1			8w BCE2			8w BCE3			8w BCE4			8w BCE5			12w BCE1			12w BCE2			12w BCE3			12w BCE4			12w BCE5			16w BCE1			16w BCE2			16w BCE3			16w BCE4			16w BCE5
	RT	AREA	ratio	RT	AREA	ratio	RT	AREA	ratio	RT	AREA	ratio	RT	AREA	ratio	RT	AREA	ratio	RT	AREA	ratio	RT	AREA	ratio	RT	AREA	ratio	RT	AREA	ratio	RT	AREA	ratio	RT	AREA	ratio	RT	AREA	ratio	RT	AREA	ratio	RT	AREA	ratio
Hydrophilic compounds
Pyruvic acid	00:07:46.820000	207056923	0.0775136	00:07:46.620000	133170169	0.0484349	00:07:46.620000	166797903	0.0597136	00:07:46.720000	130448840	0.0479901	00:07:46.720000	158469374	0.059504	00:07:46.520000	176522494	0.0590788	00:07:46.420000	75262347	0.029561	00:07:46.420000	57657212	0.0234377	00:07:46.420000	58100364	0.0244264	00:07:46.420000	30098481	0.012412	00:07:46.620000	7559926	0.00553476	00:07:46.520000	7842816	0.00539605	00:07:46.520000	12981335	0.00889303	00:07:46.320000	5984935	0.00454998	00:07:46.320000	10894775	0.00880125
Lactic acid	00:07:54.120000	369523419	0.138334	00:07:53.920000	287621546	0.10461	00:07:53.920000	326104113	0.116745	00:07:53.920000	172353222	0.0634061	00:07:54.020000	289160654	0.108577	00:07:53.720000	200734601	0.0671821	00:07:53.720000	129427023	0.0508355	00:07:53.820000	250124357	0.101676	00:07:53.820000	144349861	0.0606872	00:07:53.720000	167760500	0.0691812	00:07:53.920000	156001908	0.114212	00:07:53.920000	187461896	0.128978	00:07:53.820000	250021002	0.17128	00:07:53.620000	170213914	0.129403	00:07:53.720000	122881997	0.0992691
Alanine	00:08:22.430000	2239779597	0.838482	00:08:22.230000	1683607032	0.61234	00:08:22.330000	2054980887	0.735682	00:08:22.330000	1975014601	0.726577	00:08:22.330000	2125244569	0.798012	00:08:22.130000	3284724386	1.09934	00:08:22.030000	1563810471	0.614223	00:08:22.130000	1320316191	0.536709	00:08:22.130000	1156897713	0.48638	00:08:22.030000	802448322	0.330914	00:08:22.230000	134286098	0.0983132	00:08:22.230000	210564956	0.144874	00:08:22.130000	299542531	0.205205	00:08:22.030000	166955613	0.126926	00:08:21.930000	236992069	0.191452
Oxalic acid	00:08:47.530000	922195547	0.345232	00:08:47.430000	1076542218	0.391546	00:08:47.430000	1109262773	0.397116	00:08:47.430000	1203866327	0.442884	00:08:47.530000	892956798	0.335298	00:08:47.230000	888747186	0.297447	00:08:47.230000	824509173	0.323845	00:08:47.230000	809191649	0.328937	00:08:47.230000	795791052	0.334564	00:08:47.230000	913320226	0.376636	00:08:47.330000	419332471	0.307001	00:08:47.330000	458335090	0.315346	00:08:47.330000	472627773	0.32378	00:08:47.130000	364074189	0.276783	00:08:47.130000	413014642	0.33365
Valine	00:09:34.330000	190470062	0.0713042	00:09:34.130000	177719426	0.0646378	00:09:34.130000	177995408	0.0637223	00:09:34.230000	154041277	0.0566694	00:09:34.230000	159509224	0.0598944	00:09:33.930000	214070928	0.0716455	00:09:33.930000	238080345	0.0935116	00:09:33.930000	197622420	0.0803336	00:09:34.030000	157543319	0.0662339	00:09:33.930000	155432539	0.0640974	00:09:34.030000	62833330	0.0460014	00:09:34.030000	54211634	0.037299	00:09:34.030000	76567302	0.0524534	00:09:33.830000	80534122	0.0612252	00:09:33.830000	77428333	0.0625498
Serine1	00:09:58.530000	317382397	0.118815	00:09:58.430000	234093727	0.0851416	00:09:58.430000	334958981	0.119915	00:09:58.430000	259984611	0.0956443	00:09:58.430000	293586311	0.110239	00:09:58.230000	317119350	0.106134	00:09:58.130000	300845363	0.118164	00:09:58.230000	263309163	0.107035	00:09:58.230000	197716481	0.0831234	00:09:58.130000	208711318	0.0860686	00:09:58.330000	42613975	0.0311984	00:09:58.330000	38590694	0.0265514	00:09:58.230000	69694072	0.0477448	00:09:58.130000	32343819	0.024589	00:09:58.030000	56703341	0.0458073
Glycerol	00:10:04.530000	199572931	0.0747119	00:10:04.330000	192680746	0.0700794	00:10:04.430000	257437215	0.0921624	00:10:04.430000	173503241	0.0638291	00:10:04.430000	204173672	0.0766655	00:10:04.130000	237042494	0.0793337	00:10:04.130000	284516279	0.11175	00:10:04.130000	304967278	0.123969	00:10:04.130000	275826578	0.115962	00:10:04.130000	229950783	0.0948273	00:10:04.230000	190868693	0.139738	00:10:04.230000	213208515	0.146693	00:10:04.130000	188718008	0.129284	00:10:04.030000	119201721	0.0906218	00:10:03.930000	163432326	0.132027
Ethanolamine	00:10:05.530000	160021325	0.0599054	00:10:05.330000	151683502	0.0551684	00:10:05.430000	189673861	0.0679032	00:10:05.430000	93370556	0.0343496	00:10:05.430000	106957788	0.0401618	00:10:05.130000	115617123	0.0386949	00:10:05.130000	143583081	0.0563956	00:10:05.230000	141812817	0.057647	00:10:05.230000	111803116	0.047004	00:10:05.130000	80815361	0.0333267	00:10:05.230000	62894542	0.0460462	00:10:05.230000	79322371	0.0545758	00:10:05.230000	50437832	0.0345531	00:10:05.130000	39882329	0.0303201	00:10:05.030000	31572849	0.0255058
Leucine	00:10:06.230000	45254665	0.0169415	00:10:06.130000	40014593	0.0145536	00:10:06.130000	32930082	0.011789	00:10:06.130000	27522954	0.0101253	00:10:06.230000	33005777	0.0123934	00:10:05.930000	85760870	0.0287025	00:10:05.930000	117822752	0.0462776	00:10:05.930000	78500671	0.0319106	00:10:05.930000	84216903	0.0354062	00:10:05.930000	70977552	0.0292698	00:10:06.030000	39706063	0.0290695	00:10:06.030000	35236723	0.0242437	00:10:05.930000	43091975	0.0295207	00:10:05.830000	52662864	0.0400363	00:10:05.830000	40702281	0.032881
Phosphoric acid	00:10:07.830000	175314214	0.0656305	00:10:07.730000	127572035	0.0463989	00:10:07.730000	224655484	0.0804266	00:10:07.730000	115441833	0.0424692	00:10:07.830000	158481103	0.0595084	00:10:07.530000	68639019	0.0229722	00:10:07.530000	80532003	0.0316308	00:10:07.530000	102186451	0.0415389	00:10:07.630000	56166343	0.0236133	00:10:07.530000	105729841	0.043601	00:10:07.730000	24250045	0.0177539	00:10:07.630000	31636455	0.0217667	00:10:07.630000	40133630	0.0274941	00:10:07.530000	24793316	0.0188488	00:10:07.430000	52385535	0.0423192
Isoleucine	00:10:19.840000	69885428	0.0261622	00:10:19.740000	64537740	0.0234728	00:10:19.740000	57021709	0.0204137	00:10:19.740000	45127730	0.0166018	00:10:19.840000	79293236	0.029774	00:10:19.540000	84530917	0.0282909	00:10:19.540000	108404973	0.0425786	00:10:19.540000	89129937	0.0362314	00:10:19.540000	75296202	0.0316558	00:10:19.540000	70755006	0.029178	00:10:19.640000	33669645	0.0246501	00:10:19.640000	27024635	0.0185936	00:10:19.540000	35668827	0.0244354	00:10:19.440000	45030611	0.034234	00:10:19.440000	45071641	0.0364107
Proline	00:10:25.840000	233120954	0.0872709	00:10:25.640000	222936374	0.0810836	00:10:25.740000	185972508	0.0665781	00:10:25.740000	169795070	0.0624649	00:10:25.740000	175232388	0.0657983	00:10:25.540000	355327977	0.118922	00:10:25.440000	402983493	0.158281	00:10:25.540000	487365215	0.198114	00:10:25.540000	272779064	0.114681	00:10:25.540000	400113347	0.164999	00:10:25.540000	131817647	0.096506	00:10:25.540000	138676876	0.0954132	00:10:25.540000	290806999	0.199221	00:10:25.340000	164085873	0.124744	00:10:25.340000	436508918	0.35263
Succinic acid	00:10:27.640000	839413865	0.314242	00:10:27.540000	1044584985	0.379923	00:10:27.540000	610137711	0.218429	00:10:27.540000	761637052	0.280194	00:10:27.640000	862560748	0.323885	00:10:27.340000	1084740296	0.363042	00:10:27.340000	657987192	0.25844	00:10:27.340000	507046756	0.206115	00:10:27.340000	563378193	0.236854	00:10:27.240000	445101633	0.183551	00:10:27.440000	534350621	0.391208	00:10:27.440000	521124290	0.358547	00:10:27.340000	605871377	0.41506	00:10:27.240000	408605505	0.310638	00:10:27.240000	507686724	0.41013
Glycine	00:10:29.940000	275767801	0.103236	00:10:29.840000	455007108	0.165489	00:10:29.840000	456267806	0.163344	00:10:29.840000	341408234	0.125599	00:10:29.940000	492166689	0.184805	00:10:29.640000	114372955	0.0382785	00:10:29.540000	156694818	0.0615455	00:10:29.640000	148635202	0.0604203	00:10:29.640000	107349890	0.0451318	00:10:29.540000	140091756	0.0577712	00:10:29.640000	105942619	0.0775625	00:10:29.640000	75333064	0.051831	00:10:29.640000	109009151	0.0746781	00:10:29.540000	82726571	0.0628919	00:10:29.440000	104606401	0.0845053
Glyceric acid	00:10:38.140000	518819475	0.194225	00:10:38.040000	624227346	0.227036	00:10:38.040000	731913863	0.262025	00:10:38.040000	503395057	0.185191	00:10:38.040000	619668125	0.23268	00:10:37.840000	157341196	0.0526591	00:10:37.740000	167642587	0.0658455	00:10:37.840000	175127591	0.0711895	00:10:37.840000	168750972	0.0709458	00:10:37.740000	155139906	0.0639768	00:10:37.840000	113671138	0.0832206	00:10:37.840000	101904053	0.0701125	00:10:37.840000	130585584	0.0894593	00:10:37.740000	74092391	0.0563279	00:10:37.640000	92438905	0.0746759
Fumaric acid	00:10:44.040000	5140677149	1.92446	00:10:43.940000	7270454484	2.64432	00:10:43.840000	4486776544	1.60626	00:10:43.840000	3423317543	1.25938	00:10:43.940000	4584040683	1.72127	00:10:43.540000	1159766513	0.388152	00:10:43.540000	1097926893	0.431236	00:10:43.540000	1111608375	0.45187	00:10:43.540000	760889831	0.319891	00:10:43.440000	753551485	0.31075	00:10:43.540000	185404956	0.135738	00:10:43.540000	184631295	0.127031	00:10:43.540000	168771322	0.115619	00:10:43.340000	140916222	0.10713	00:10:43.340000	105740111	0.0854212
Serine2	00:10:54.740000	91560320	0.0342764	00:10:54.540000	91354620	0.0332263	00:10:54.640000	74979304	0.0268426	00:10:54.640000	57902023	0.0213012	00:10:54.640000	65651772	0.0246517	00:10:54.440000	62412805	0.0208884	00:10:54.440000	90005842	0.0353519	00:10:54.440000	57791032	0.0234921	00:10:54.440000	40448491	0.0170052	00:10:54.340000	53782888	0.022179	00:10:54.440000	4309145	0.0031548	00:10:54.440000	5292528	0.00364139	00:10:54.340000	9073136	0.00621567	00:10:54.340000	5326852	0.00404968	00:10:54.240000	7295580	0.00589367
Threonine	00:11:10.140000	75753228	0.0283589	00:11:09.940000	84858537	0.0308637	00:11:09.940000	73216396	0.0262114	00:11:09.940000	64712742	0.0238068	00:11:10.140000	116955372	0.0439158	00:11:09.840000	112750155	0.0377354	00:11:09.840000	120964599	0.0475116	00:11:09.840000	112769079	0.0458407	00:11:09.940000	76351826	0.0320996	00:11:09.840000	82040204	0.0338318	00:11:09.640000	20657279	0.0151236	00:11:09.640000	19847496	0.0136556	00:11:09.740000	27059826	0.0185377	00:11:09.540000	21477061	0.0163277	00:11:09.540000	21405181	0.017292
β-Alanine	00:11:33.340000	164143900	0.0614487	00:11:33.240000	96595939	0.0351326	00:11:33.240000	92717062	0.0331927	00:11:33.240000	79854232	0.0293771	00:11:33.240000	82833508	0.0311033	00:11:33.040000	148563928	0.0497215	00:11:33.040000	167602941	0.0658299	00:11:33.040000	170299827	0.069227	00:11:33.040000	135794122	0.0570902	00:11:32.940000	146136248	0.0602638	00:11:33.140000	32257057	0.023616	00:11:33.040000	38652787	0.0265941	00:11:33.040000	39323223	0.0269389	00:11:32.940000	30465774	0.0231613	00:11:32.840000	15849105	0.0128036
Malic acid	00:12:00.840000	4783338894	1.79069	00:12:00.740000	6250888941	2.27349	00:12:00.740000	4046052977	1.44849	00:12:00.740000	4507896795	1.65838	00:12:00.840000	4417205139	1.65862	00:12:00.540000	3325938741	1.11313	00:12:00.540000	3552367086	1.39527	00:12:00.440000	2490476229	1.01238	00:12:00.540000	2310916506	0.971549	00:12:00.440000	3009229275	1.24095	00:12:00.640000	2487919161	1.82145	00:12:00.640000	3117448037	2.14488	00:12:00.540000	3077200485	2.10808	00:12:00.440000	3024975125	2.2997	00:12:00.440000	2722297014	2.19918
Aspartic acid	00:12:17.840000	498229751	0.186517	00:12:17.640000	729051630	0.265161	00:12:17.740000	490755864	0.17569	00:12:17.740000	483587316	0.177904	00:12:17.740000	286417716	0.107548	00:12:17.540000	578058502	0.193465	00:12:17.540000	733619224	0.288146	00:12:17.540000	553119455	0.224843	00:12:17.540000	432701679	0.181915	00:12:17.440000	522686608	0.215546	00:12:17.540000	105186089	0.0770086	00:12:17.540000	142626158	0.0981304	00:12:17.440000	190580389	0.13056	00:12:17.340000	197890969	0.150444	00:12:17.340000	111363201	0.0899638
Methionine	00:12:22.040000	18879051	0.00706754	00:12:21.940000	20352216	0.00740225	00:12:21.940000	19068440	0.00682649	00:12:21.940000	13072315	0.0048091	00:12:22.040000	20109137	0.00755082	00:12:21.740000	26257287	0.00878782	00:12:21.740000	27038686	0.0106201	00:12:21.740000	25130400	0.0102155	00:12:21.840000	17483628	0.00735042	00:12:21.740000	15682949	0.00646735	00:12:21.940000	3280330	0.00240159	00:12:22.140000	3259437	0.00224257	00:12:21.940000	5222887	0.00357801	00:12:21.740000	3619075	0.00275136	00:12:21.740000	3282136	0.00265144
γ-Aminobutyric acid	00:12:26.350000	701489788	0.262609	00:12:26.150000	383020332	0.139307	00:12:26.150000	395879290	0.141725	00:12:26.150000	682139696	0.250949	00:12:26.250000	679891283	0.255294	00:12:25.980000	2574281400	0.861563	00:12:25.950000	260260439	0.102223	00:12:25.950000	295857917	0.120266	00:12:25.950000	468871194	0.197122	00:12:25.950000	171666958	0.0707922	00:12:26.050000	31251827	0.02288	00:12:26.050000	50440086	0.034704	00:12:25.950000	53194347	0.0364415	00:12:25.850000	37445336	0.0284674	00:12:25.750000	53650204	0.0433408
Threonic acid	00:12:37.350000	595574043	0.222958	00:12:37.150000	829778007	0.301796	00:12:37.250000	645445018	0.231069	00:12:37.350000	664032183	0.244287	00:12:37.350000	645944523	0.242547	00:12:37.050000	490953594	0.164313	00:12:37.050000	402622757	0.158139	00:12:37.050000	343383844	0.139586	00:12:37.050000	328921879	0.138284	00:12:37.050000	336113279	0.138607	00:12:37.150000	303916004	0.222502	00:12:37.150000	283286850	0.194908	00:12:37.050000	293612459	0.201143	00:12:36.950000	275103280	0.209144	00:12:36.950000	205442844	0.165965
Glutamic acid	00:13:04.650000	200685166	0.0751283	00:13:04.550000	301352811	0.109604	00:13:04.550000	242428546	0.0867893	00:13:04.650000	217132847	0.0798798	00:13:04.650000	175341939	0.0658395	00:13:04.350000	166045980	0.0555725	00:13:04.350000	279851934	0.109918	00:13:04.450000	172253045	0.070021	00:13:04.350000	150730746	0.0633698	00:13:04.250000	170293479	0.0702258	00:13:04.450000	62421844	0.0457001	00:13:04.450000	80614897	0.0554651	00:13:04.350000	79308158	0.0543311	00:13:04.250000	93258823	0.070899	00:13:04.150000	59255253	0.0478688
Phenylalanine	00:13:17.050000	60886383	0.0227934	00:13:16.850000	97906159	0.0356092	00:13:16.950000	75480456	0.027022	00:13:16.950000	55018976	0.0202406	00:13:16.950000	72347225	0.0271658	00:13:16.650000	55664190	0.0186298	00:13:16.650000	72375812	0.0284273	00:13:16.750000	62514488	0.0254122	00:13:16.750000	48738940	0.0204907	00:13:16.650000	47226682	0.0194754	00:13:16.750000	24094026	0.0176397	00:13:16.750000	24533105	0.0168794	00:13:16.650000	28431891	0.0194776	00:13:16.650000	26451473	0.0201094	00:13:16.480000	22044965	0.0178088
Asparagine	00:13:31.250000	101057983	0.037832	00:13:31.250000	21735409	0.00790532	00:13:31.250000	20476025	0.00733041	00:13:31.250000	15320424	0.00563614	00:13:31.250000	14927377	0.00560511	00:13:30.950000	139929418	0.0468317	00:13:31.050000	306278301	0.120298	00:13:31.050000	188208911	0.076507	00:13:31.050000	101516574	0.0426793	00:13:30.950000	109645855	0.0452159	00:13:31.050000	20213745	0.0147988	00:13:31.050000	24033870	0.0165359	00:13:30.950000	41460097	0.0284028	00:13:30.850000	28732788	0.0218438	00:13:30.850000	25876298	0.0209039
Ribitol	00:13:57.150000	2671232794	1	00:13:57.050000	2749464448	1	00:13:57.050000	2793299690	1	00:13:57.150000	2718245600	1	00:13:57.150000	2663173647	1	00:13:56.850000	2987918471	1	00:13:56.850000	2545999340	1	00:13:56.850000	2460020669	1	00:13:56.850000	2378588928	1	00:13:56.850000	2424941935	1	00:13:56.950000	1365900635	1	00:13:56.850000	1453435636	1	00:13:56.750000	1459719858	1	00:13:56.750000	1315376406	1	00:13:56.650000	1237867311	1
Glutamine	00:14:16.250000	145243945	0.0543734	00:14:16.150000	152495974	0.0554639	00:14:16.250000	153224642	0.0548544	00:14:16.250000	86668843	0.0318841	00:14:16.250000	68405861	0.0256858	00:14:15.950000	70703382	0.0236631	00:14:15.950000	90357570	0.03549	00:14:16.050000	75901911	0.0308542	00:14:16.050000	47130565	0.0198145	00:14:15.950000	47742824	0.0196882	00:14:16.050000	14894055	0.0109042	00:14:16.050000	16509076	0.0113587	00:14:15.950000	27431856	0.0187925	00:14:15.850000	26097928	0.0198407	00:14:15.850000	19808669	0.0160023
Shikimic acid	00:14:25.950000	89209072	0.0333962	00:14:25.850000	87761660	0.0319195	00:14:25.950000	72637269	0.0260041	00:14:25.950000	53068148	0.0195229	00:14:25.950000	46699405	0.0175352	00:14:25.750000	21203125	0.00709629	00:14:25.750000	15983925	0.00627806	00:14:25.750000	14591391	0.00593141	00:14:25.750000	13702670	0.00576084	00:14:25.650000	17941465	0.00739872	00:14:25.850000	29649697	0.0217071	00:14:25.750000	34285069	0.023589	00:14:25.750000	28760377	0.0197027	00:14:25.650000	28686262	0.0218084	00:14:25.650000	29004820	0.0234313
Citric acid	00:14:36.460000	1497157483	0.560474	00:14:36.360000	2005302411	0.729343	00:14:36.360000	1170191537	0.418928	00:14:36.360000	1678122008	0.617355	00:14:36.360000	981877347	0.368687	00:14:36.060000	746437786	0.249819	00:14:35.960000	627937702	0.246637	00:14:36.060000	386226248	0.157001	00:14:36.060000	343488803	0.144409	00:14:35.960000	359790423	0.148371	00:14:36.060000	133484710	0.0977265	00:14:36.060000	221864128	0.152648	00:14:35.960000	219944567	0.150676	00:14:35.960000	170779586	0.129833	00:14:35.960000	319936004	0.258457
Fructose1	00:15:01.860000	9349569123	3.5001	00:15:01.760000	10227284868	3.71974	00:15:01.860000	9356520172	3.34963	00:15:01.760000	6597703463	2.42719	00:15:01.860000	9213546568	3.45961	00:15:01.360000	725580889	0.242838	00:15:01.360000	962204406	0.377928	00:15:01.460000	737578940	0.299826	00:15:01.460000	803863967	0.337958	00:15:01.360000	1643965600	0.67794	00:15:01.560000	2965445912	2.17106	00:15:01.460000	1175710765	0.808918	00:15:01.260000	724000539	0.495986	00:15:01.360000	3850114625	2.92701	00:15:01.260000	827330190	0.668351
Fructose2	00:15:05.760000	7600142882	2.84518	00:15:05.660000	8758339847	3.18547	00:15:05.660000	7778292760	2.78463	00:15:05.560000	4763962821	1.75259	00:15:05.660000	7664694257	2.87803	00:15:05.160000	474123000	0.15868	00:15:05.260000	612502811	0.240575	00:15:05.260000	504359194	0.205022	00:15:05.260000	518420302	0.217953	00:15:05.160000	1054037588	0.434665	00:15:05.360000	2050241237	1.50102	00:15:05.260000	823000439	0.566245	00:15:05.160000	525048713	0.359691	00:15:05.160000	2611161959	1.98511	00:15:05.060000	578362019	0.467225
Galactose	00:15:10.690000	274371685	0.102714	00:15:10.720000	178018900	0.0647468	00:15:10.740000	104382818	0.037369	00:15:10.860000	99047264	0.0364379	00:15:10.730000	146699363	0.0550844	00:15:10.930000	21827918	0.00730539	00:15:10.660000	20214864	0.00793985	00:15:10.610000	22758875	0.0092515	00:15:10.610000	22471657	0.00944747	00:15:10.580000	28746275	0.0118544	00:15:11.150000	53878211	0.0394452	00:15:10.940000	25815412	0.0177616	00:15:10.380000	16426095	0.0112529	00:15:11.160000	76429912	0.058105	00:15:10.320000	21104374	0.017049
Glucose1	00:15:14.060000	3031759723	1.13497	00:15:13.960000	3650255096	1.32762	00:15:13.960000	3380557506	1.21024	00:15:13.860000	2179366731	0.801755	00:15:14.060000	3337501590	1.2532	00:15:13.560000	629546274	0.210697	00:15:13.560000	1040178723	0.408554	00:15:13.660000	1120437576	0.455459	00:15:13.660000	1013724980	0.426188	00:15:13.560000	1621984117	0.668875	00:15:13.760000	1308669962	0.9581	00:15:13.660000	973030060	0.669469	00:15:13.560000	386108346	0.264509	00:15:13.560000	1543669329	1.17356	00:15:13.460000	453712531	0.366528
Lysine	00:15:18.660000	28680152	0.0107367	00:15:18.660000	22157559	0.00805886	00:15:18.660000	18435846	0.00660002	00:15:18.660000	20240376	0.00744612	00:15:18.660000	15037258	0.00564637	00:15:18.360000	33052408	0.011062	00:15:18.360000	39337059	0.0154505	00:15:18.460000	34739678	0.0141217	00:15:18.460000	28946255	0.0121695	00:15:18.360000	31747048	0.0130919	00:15:18.460000	12506411	0.00915616	00:15:18.460000	12247163	0.00842635	00:15:18.360000	13472031	0.00922919	00:15:18.260000	15745975	0.0119707	00:15:18.260000	9580642	0.00773964
Ferulic acid	00:15:22.160000	23735641	0.00888565	00:15:22.160000	20081208	0.00730368	00:15:22.160000	23891497	0.00855314	00:15:22.160000	15748013	0.00579345	00:15:22.160000	20055638	0.00753073	00:15:21.860000	10165113	0.00340207	00:15:21.760000	11111408	0.00436426	00:15:21.860000	11989957	0.00487393	00:15:21.860000	9664533	0.00406314	00:15:21.860000	15034446	0.00619992	00:15:21.960000	5826866	0.00426595	00:15:21.960000	7418622	0.0051042	00:15:21.760000	6604589	0.00452456	00:15:21.760000	9460609	0.00719232	00:15:21.760000	6700740	0.00541313
Glucose2	00:15:23.260000	845415229	0.316489	00:15:23.260000	1147760637	0.417449	00:15:23.260000	978429623	0.350277	00:15:23.160000	455601259	0.167609	00:15:23.260000	842096618	0.3162	00:15:22.960000	107420211	0.0359515	00:15:22.860000	182540613	0.071697	00:15:22.960000	194810018	0.0791904	00:15:22.960000	174750911	0.0734683	00:15:22.860000	297909823	0.122852	00:15:22.960000	222457234	0.162865	00:15:22.960000	161980224	0.111446	00:15:22.860000	62386172	0.0427385	00:15:22.860000	284037026	0.215936	00:15:22.760000	72446041	0.0585249
Mannitol	00:15:27.860000	227633928	0.0852168	00:15:27.760000	341398709	0.124169	00:15:27.860000	239627445	0.0857865	00:15:27.860000	123679725	0.0454998	00:15:27.960000	241292192	0.0906033	00:15:27.560000	85786039	0.028711	00:15:27.560000	79476676	0.0312163	00:15:27.660000	70925236	0.0288312	00:15:27.660000	69171142	0.0290807	00:15:27.560000	83413108	0.034398	00:15:27.660000	74577756	0.0545997	00:15:27.660000	79562179	0.0547408	00:15:27.560000	57754270	0.0395653	00:15:27.460000	87081778	0.0662029	00:15:27.460000	52368512	0.0423054
p-Coumaric acid	00:15:28.660000	60823408	0.0227698	00:15:28.660000	69265177	0.0251922	00:15:28.660000	73574812	0.0263397	00:15:28.660000	43869201	0.0161388	00:15:28.760000	61723611	0.0231767	00:15:28.460000	50504733	0.016903	00:15:28.360000	50814483	0.0199586	00:15:28.460000	53863631	0.0218956	00:15:28.460000	48035932	0.0201951	00:15:28.360000	46083511	0.019004	00:15:28.460000	18196400	0.0133219	00:15:28.360000	21115563	0.014528	00:15:28.360000	21403412	0.0146627	00:15:28.260000	23390904	0.0177827	00:15:28.260000	22236917	0.0179639
Sinapinic acid	00:16:27.260000	36121094	0.0135223	00:16:27.160000	41790639	0.0151996	00:16:27.260000	46718141	0.0167251	00:16:27.260000	38122743	0.0140248	00:16:27.260000	41538373	0.0155973	00:16:26.960000	26535867	0.00888105	00:16:26.960000	33464755	0.0131441	00:16:26.960000	31909154	0.0129711	00:16:27.060000	31507125	0.0132461	00:16:26.960000	35270159	0.0145447	00:16:27.060000	12048214	0.00882071	00:16:27.060000	20042276	0.0137896	00:16:26.960000	25402636	0.0174024	00:16:26.860000	27780809	0.02112	00:16:26.860000	29305201	0.0236739
Inositol	00:16:33.270000	2508087660	0.938925	00:16:33.170000	2853109241	1.0377	00:16:33.170000	2336799881	0.836573	00:16:33.170000	2475992844	0.910879	00:16:33.270000	2199771204	0.825996	00:16:33.070000	5927676296	1.98388	00:16:32.970000	5070238085	1.99145	00:16:33.170000	5902523964	2.39938	00:16:33.070000	4120589619	1.73237	00:16:33.070000	5371109506	2.21494	00:16:32.870000	659133502	0.482563	00:16:32.870000	704013561	0.484379	00:16:32.870000	1010136049	0.692007	00:16:32.770000	593703233	0.451356	00:16:32.670000	925050760	0.747294
Tryptophan			ND			ND			ND			ND			ND			ND			ND			ND			ND			ND			ND			ND			ND			ND			ND
Sucrose	00:19:46.780000	6923280726	2.59179	00:19:46.780000	7440461489	2.70615	00:19:46.880000	7913207450	2.83292	00:19:46.880000	7599509933	2.79574	00:19:46.880000	7806360991	2.93122	00:19:46.580000	7683065087	2.57138	00:19:46.480000	7295701902	2.86556	00:19:46.380000	6208016636	2.52356	00:19:46.480000	6279945910	2.6402	00:19:46.380000	6661045131	2.74689	00:19:46.580000	5760808308	4.21759	00:19:46.480000	5235965040	3.60247	00:19:46.680000	7023011261	4.8112	00:19:46.280000	4560884411	3.46736	00:19:46.480000	6736407006	5.44195
Raffinose			ND			ND			ND			ND			ND			ND			ND			ND			ND			ND			ND			ND			ND			ND			ND
Stachyose			ND			ND			ND			ND			ND			ND			ND			ND			ND			ND			ND			ND			ND			ND			ND
Compound	8w Hybrid b 1			8w Hybrid2			8w Hybrid3			8w Hybrid4			8w Hybrid5			12w Hybrid1			12w Hybrid2			12w Hybrid3			12w Hybrid4			12w Hybrid5			16w Hybrid1			16w Hybrid2			16w Hybrid3			16w Hybrid4			16w Hybrid5
	RT	AREA	ratio	RT	AREA	ratio	RT	AREA	ratio	RT	AREA	ratio	RT	AREA	ratio	RT	AREA	ratio	RT	AREA	ratio	RT	AREA	ratio	RT	AREA	ratio	RT	AREA	ratio	RT	AREA	ratio	RT	AREA	ratio	RT	AREA	ratio	RT	AREA	ratio	RT	AREA	ratio
Hydrophilic compounds
Pyruvic acid	00:07:46.820000	174909380	0.0623799	00:07:46.820000	144305503	0.0484355	00:07:46.820000	150013971	0.0520159	00:07:46.820000	119800874	0.0420918	00:07:46.820000	103445294	0.0372555	00:07:46.320000	91987892	0.0381162	00:07:46.420000	147691624	0.0629166	00:07:46.320000	100906256	0.0430527	00:07:46.420000	123814130	0.0529575	00:07:46.420000	114566288	0.0497345	00:07:46.420000	9574794	0.00800269	00:07:46.420000	12954030	0.0103688	00:07:46.420000	20694563	0.0177256	00:07:46.420000	9686325	0.0092403	00:07:46.420000	6479319	0.0058329
Lactic acid	00:07:54.120000	311853537	0.11122	00:07:54.120000	238044398	0.0798986	00:07:54.120000	369692889	0.128187	00:07:54.120000	451912292	0.158779	00:07:54.120000	226904748	0.081719	00:07:53.620000	288757030	0.11965	00:07:53.720000	324762789	0.138349	00:07:53.620000	251874384	0.107465	00:07:53.720000	264274038	0.113035	00:07:53.720000	175777616	0.076307	00:07:53.720000	149291969	0.124779	00:07:53.720000	230198794	0.184259	00:07:53.620000	108085133	0.0925785	00:07:53.620000	128014364	0.12212	00:07:53.720000	255365134	0.229888
Alanine	00:08:22.430000	1986293558	0.708394	00:08:22.430000	1972232491	0.661971	00:08:22.430000	1908771681	0.661848	00:08:22.430000	1714986532	0.602557	00:08:22.430000	1139949341	0.410549	00:08:21.930000	1070256367	0.443472	00:08:22.030000	1609909446	0.685821	00:08:22.030000	1373931919	0.586202	00:08:22.030000	1598914515	0.683884	00:08:22.030000	1662515618	0.721717	00:08:22.030000	135288130	0.113075	00:08:22.030000	222432269	0.178042	00:08:22.030000	262173097	0.22456	00:08:22.030000	182780448	0.174364	00:08:22.030000	154381584	0.138979
Oxalic acid	00:08:47.630000	1081228238	0.385611	00:08:47.630000	1007790106	0.33826	00:08:47.630000	992194120	0.344034	00:08:47.630000	1095322620	0.38484	00:08:47.630000	933353387	0.336144	00:08:47.130000	817600515	0.338782	00:08:47.230000	1038411872	0.442363	00:08:47.230000	1053588453	0.449524	00:08:47.230000	827598520	0.353979	00:08:47.230000	753349893	0.327038	00:08:47.230000	374130743	0.312701	00:08:47.130000	355227172	0.284335	00:08:47.230000	367044153	0.314385	00:08:47.230000	280012513	0.267119	00:08:47.130000	326238905	0.293691
Valine	00:09:34.330000	181784093	0.0648317	00:09:34.330000	274814446	0.0922403	00:09:34.330000	252139484	0.0874269	00:09:34.430000	206037601	0.0723909	00:09:34.330000	108918276	0.0392266	00:09:33.830000	125418993	0.0519687	00:09:33.830000	101510050	0.0432432	00:09:33.830000	165106523	0.0704443	00:09:33.930000	159539968	0.0682381	00:09:33.930000	119532459	0.0518904	00:09:33.930000	42899964	0.0358561	00:09:33.830000	57670559	0.0461614	00:09:33.830000	47224194	0.0404491	00:09:33.830000	46221913	0.0440935	00:09:33.930000	39977828	0.0359894
Serine1	00:09:58.530000	374332604	0.133502	00:09:58.530000	313883542	0.105354	00:09:58.530000	279514324	0.0969189	00:09:58.530000	240306736	0.0844313	00:09:58.530000	282238895	0.101647	00:09:58.030000	151411132	0.0627388	00:09:58.130000	157836328	0.0672382	00:09:58.130000	130855747	0.0558309	00:09:58.130000	115367282	0.0493447	00:09:58.130000	171294031	0.0743607	00:09:58.130000	34096494	0.0284981	00:09:58.130000	37896011	0.0303332	00:09:58.130000	29516522	0.0252819	00:09:58.130000	44869405	0.0428033	00:09:58.130000	28856620	0.0259777
Glycerol	00:10:04.530000	203479302	0.0725691	00:10:04.530000	271923702	0.09127	00:10:04.530000	247633295	0.0858644	00:10:04.530000	174939388	0.0614646	00:10:04.530000	142100142	0.0511769	00:10:04.030000	108353579	0.0448975	00:10:04.130000	114871025	0.048935	00:10:04.130000	128478004	0.0548164	00:10:04.130000	120050995	0.051348	00:10:04.130000	94835607	0.0411692	00:10:04.030000	133957245	0.111962	00:10:04.030000	124117882	0.099348	00:10:04.130000	180456416	0.154567	00:10:04.130000	104959487	0.100126	00:10:04.030000	82281682	0.0740727
Ethanolamine	00:10:05.530000	149571626	0.0533434	00:10:05.530000	169685614	0.0569542	00:10:05.530000	214892592	0.0745119	00:10:05.530000	105082451	0.0369205	00:10:05.530000	75996862	0.02737	00:10:05.030000	107924162	0.0447195	00:10:05.130000	128292934	0.0546527	00:10:05.130000	128880228	0.054988	00:10:05.130000	126048561	0.0539132	00:10:05.130000	86253143	0.0374435	00:10:05.030000	52645989	0.0440019	00:10:05.130000	51633616	0.0413292	00:10:05.130000	103542612	0.0886877	00:10:05.130000	36210332	0.0345429	00:10:05.130000	26610407	0.0239556
Leucine	00:10:06.230000	38265223	0.013647	00:10:06.330000	113896564	0.0382289	00:10:06.330000	128698242	0.0446249	00:10:06.330000	85543517	0.0300556	00:10:06.330000	26870963	0.00967749	00:10:05.830000	47126380	0.0195273	00:10:05.830000	31164884	0.0132762	00:10:05.830000	64546038	0.0275392	00:10:05.930000	60724286	0.0259729	00:10:05.930000	38345632	0.0166463	00:10:05.830000	32456119	0.0271271	00:10:05.830000	41509189	0.0332253	00:10:05.830000	32877276	0.0281605	00:10:05.830000	33185715	0.0316576	00:10:05.930000	29130064	0.0262239
Phosphoric acid	00:10:07.830000	183578026	0.0654715	00:10:07.930000	145824955	0.0489455	00:10:07.930000	144252748	0.0500182	00:10:07.930000	127068125	0.0446452	00:10:07.930000	85382257	0.0307502	00:10:07.430000	363138053	0.15047	00:10:07.530000	572240849	0.243774	00:10:07.530000	297419182	0.126897	00:10:07.630000	550560089	0.235484	00:10:07.530000	416698860	0.180894	00:10:07.530000	43253965	0.036152	00:10:07.530000	126580121	0.101319	00:10:07.530000	53358139	0.045703	00:10:07.430000	77718066	0.0741394	00:10:07.530000	44518849	0.0400774
Isoleucine	00:10:19.840000	59440337	0.0211989	00:10:19.840000	126161210	0.0423455	00:10:19.840000	129267026	0.0448221	00:10:19.940000	89677709	0.0315081	00:10:19.940000	39575256	0.0142529	00:10:19.440000	55722066	0.023089	00:10:19.440000	58223742	0.0248033	00:10:19.440000	77481399	0.0330582	00:10:19.540000	79491836	0.0340001	00:10:19.540000	56434964	0.0244991	00:10:19.440000	23735074	0.019838	00:10:19.440000	34596996	0.0276926	00:10:19.440000	25410516	0.0217649	00:10:19.440000	28892601	0.0275622	00:10:19.440000	22692074	0.0204282
Proline	00:10:25.840000	180357971	0.0643231	00:10:25.840000	252759615	0.0848377	00:10:25.840000	210416349	0.0729598	00:10:25.840000	216485936	0.0760619	00:10:25.840000	189969204	0.0684168	00:10:25.340000	136752141	0.0566647	00:10:25.340000	140953829	0.0600463	00:10:25.440000	206769448	0.0882203	00:10:25.440000	191510683	0.0819125	00:10:25.440000	169878731	0.0737463	00:10:25.340000	45752007	0.0382399	00:10:25.340000	74472736	0.0596104	00:10:25.340000	73269456	0.0627577	00:10:25.440000	59468537	0.0567302	00:10:25.340000	47609684	0.0428598
Succinic acid	00:10:27.640000	738140315	0.263251	00:10:27.640000	768428484	0.25792	00:10:27.640000	616000378	0.213592	00:10:27.740000	667604923	0.234562	00:10:27.740000	824238440	0.296847	00:10:27.240000	1012446513	0.419518	00:10:27.240000	1172551520	0.499506	00:10:27.240000	1027898445	0.438563	00:10:27.340000	809618924	0.346289	00:10:27.340000	915282341	0.397334	00:10:27.240000	406010631	0.339347	00:10:27.240000	348898219	0.279269	00:10:27.240000	331625416	0.284048	00:10:27.240000	272314798	0.259775	00:10:27.240000	224922307	0.202483
Glycine	00:10:29.940000	282178098	0.100636	00:10:29.940000	276026479	0.0926471	00:10:29.940000	215655228	0.0747763	00:10:30.040000	200002031	0.0702704	00:10:29.940000	253526856	0.0913069	00:10:29.540000	172469209	0.0714645	00:10:29.540000	206292512	0.0878805	00:10:29.540000	178572336	0.0761897	00:10:29.540000	139862427	0.0598217	00:10:29.540000	166609661	0.0723271	00:10:29.540000	81060792	0.0677512	00:10:29.540000	66217645	0.0530028	00:10:29.540000	61844136	0.0529715	00:10:29.540000	75133101	0.0716734	00:10:29.540000	52868404	0.0475939
Glyceric acid	00:10:38.140000	485585686	0.17318	00:10:38.140000	457189788	0.153454	00:10:38.140000	394387019	0.13675	00:10:38.140000	336710576	0.118303	00:10:38.140000	490725770	0.176733	00:10:37.640000	241874566	0.100223	00:10:37.740000	315932123	0.134587	00:10:37.740000	253500292	0.108158	00:10:37.840000	175818349	0.0752007	00:10:37.740000	234765441	0.101914	00:10:37.740000	86794365	0.0725434	00:10:37.640000	79545172	0.0636705	00:10:37.640000	95041367	0.0814061	00:10:37.740000	72468942	0.0691319	00:10:37.740000	58835404	0.0529656
Fumaric acid	00:10:43.940000	3879074368	1.38344	00:10:44.040000	4193719443	1.4076	00:10:44.040000	3624560104	1.25678	00:10:44.040000	2672124191	0.938846	00:10:44.040000	3319418205	1.19548	00:10:43.540000	2751572159	1.14014	00:10:43.540000	4038382741	1.72035	00:10:43.640000	4121810397	1.75861	00:10:43.640000	3556978015	1.52138	00:10:43.640000	2763988676	1.19988	00:10:43.440000	170861863	0.142808	00:10:43.440000	226108617	0.180985	00:10:43.440000	256961414	0.220096	00:10:43.440000	396508035	0.37825	00:10:43.440000	102327523	0.0921187
Serine2	00:10:54.740000	62962946	0.0224552	00:10:54.740000	74091969	0.0248687	00:10:54.740000	58823792	0.0203966	00:10:54.740000	49909079	0.0175355	00:10:54.740000	44713149	0.0161033	00:10:54.240000	32943868	0.0136506	00:10:54.340000	42097061	0.0179333	00:10:54.340000	40765162	0.0173929	00:10:54.340000	41541677	0.0177681	00:10:54.340000	42689780	0.0185321	00:10:54.240000	2668867	0.00223066	00:10:54.240000	4572521	0.00365999	00:10:54.340000	4686568	0.0040142	00:10:54.340000	4692789	0.0044767	00:10:54.340000	2956689	0.00266171
Threonine	00:11:10.140000	64291695	0.0229291	00:11:10.140000	79351112	0.0266339	00:11:10.140000	67127550	0.0232758	00:11:10.140000	70507849	0.0247728	00:11:10.040000	67056140	0.0241501	00:11:09.640000	75798149	0.0314078	00:11:09.740000	96388331	0.0410614	00:11:09.740000	128993080	0.0550362	00:11:09.840000	98052262	0.0419387	00:11:09.740000	99852050	0.0433469	00:11:08.900000	16338597	0.0136559	00:11:09.340000	18075069	0.0144679	00:11:09.340000	17562547	0.0150429	00:11:09.340000	15794686	0.0150674	00:11:09.340000	15438010	0.0138978
β-Alanine	00:11:33.340000	161826043	0.0577138	00:11:33.440000	235094090	0.0789083	00:11:33.340000	166141964	0.0576081	00:11:33.440000	156204983	0.0548823	00:11:33.340000	104895300	0.0377777	00:11:32.940000	188321948	0.0780332	00:11:32.940000	263119262	0.112089	00:11:33.040000	298747589	0.127464	00:11:33.040000	232462034	0.0994282	00:11:33.040000	227168362	0.0986164	00:11:32.840000	38093978	0.0318392	00:11:32.940000	42055999	0.033663	00:11:32.940000	41981458	0.0359585	00:11:32.940000	54383062	0.0518789	00:11:32.940000	38445453	0.0346099
Malic acid	00:12:00.840000	3671307541	1.30934	00:12:00.840000	4502770756	1.51134	00:12:00.840000	4075148659	1.41302	00:12:00.840000	3200688857	1.12456	00:12:00.840000	3303817493	1.18986	00:12:00.440000	4916524025	2.03721	00:12:00.540000	6067087651	2.58458	00:12:00.540000	5550596383	2.36822	00:12:00.540000	5454398856	2.33294	00:12:00.540000	4625118009	2.00782	00:12:00.340000	1692055153	1.41423	00:12:00.340000	1606176712	1.28564	00:12:00.440000	1943055604	1.66429	00:12:00.340000	1197635312	1.14249	00:12:00.340000	849608917	0.764846
Aspartic acid	00:12:17.840000	354629919	0.126476	00:12:17.840000	596320941	0.200153	00:12:17.840000	574344285	0.199148	00:12:17.840000	493747085	0.173477	00:12:17.840000	301960650	0.10875	00:12:17.440000	675660681	0.279967	00:12:17.440000	755805241	0.321973	00:12:17.540000	932014627	0.397653	00:12:17.540000	931989301	0.398629	00:12:17.540000	815188085	0.353882	00:12:17.340000	56410857	0.0471486	00:12:17.340000	87417200	0.0699716	00:12:17.340000	86084706	0.0737344	00:12:17.340000	104205703	0.0994073	00:12:17.340000	51884983	0.0467086
Methionine	00:12:22.040000	14651874	0.00522546	00:12:22.040000	20243360	0.0067946	00:12:22.040000	18704005	0.00648543	00:12:22.140000	16276489	0.00571871	00:12:22.140000	11451088	0.00412407	00:12:21.640000	20164552	0.0083554	00:12:21.640000	47713180	0.0203258	00:12:21.640000	53226775	0.0227097	00:12:21.740000	38112578	0.0163014	00:12:21.740000	36341417	0.0157762	00:12:21.840000	1837034	0.00153541	00:12:21.740000	2287721	0.00183117	00:12:21.740000	2063301	0.00176729	00:12:21.840000	2186637	0.00208595	00:12:21.940000	1410717	0.00126997
γ-Aminobutyric acid	00:12:26.250000	660623446	0.235606	00:12:26.250000	695655572	0.233494	00:12:26.250000	743609817	0.257839	00:12:26.350000	618305903	0.217241	00:12:26.250000	264463867	0.0952458	00:12:25.850000	537602720	0.222761	00:12:25.850000	402031060	0.171265	00:12:25.950000	369448363	0.157629	00:12:25.950000	770132008	0.329399	00:12:25.950000	525438216	0.228099	00:12:25.850000	101758041	0.0850501	00:12:25.850000	137381463	0.109965	00:12:25.850000	145323399	0.124474	00:12:25.850000	87075444	0.0830659	00:12:25.850000	72892375	0.0656202
Threonic acid	00:12:37.350000	584477383	0.208449	00:12:37.450000	592641007	0.198917	00:12:37.450000	537409506	0.186341	00:12:37.480000	595618699	0.20927	00:12:37.450000	722008316	0.260029	00:12:36.950000	573709885	0.237723	00:12:36.850000	646784831	0.27553	00:12:37.050000	749320466	0.319705	00:12:37.050000	642072307	0.274626	00:12:37.050000	747961956	0.324699	00:12:36.950000	301932418	0.252357	00:12:36.950000	282526172	0.226143	00:12:36.950000	273407816	0.234183	00:12:37.050000	304798372	0.290763	00:12:36.950000	265981419	0.239445
Glutamic acid	00:13:04.650000	147708163	0.0526788	00:13:04.750000	262366131	0.0880621	00:13:04.650000	228523461	0.0792383	00:13:04.750000	186278789	0.0654487	00:13:04.650000	149037048	0.0536752	00:13:04.250000	171167469	0.0709251	00:13:04.250000	131568951	0.0560483	00:13:04.350000	200545936	0.0855649	00:13:04.350000	167060094	0.0714546	00:13:04.250000	162250556	0.0704348	00:13:04.150000	43391495	0.0362669	00:13:04.250000	49189218	0.0393726	00:13:04.250000	37236245	0.0318941	00:13:04.250000	55277757	0.0527324	00:13:04.250000	31759135	0.0285906
Phenylalanine	00:13:17.050000	57932527	0.0206611	00:13:17.050000	103586507	0.0347684	00:13:17.050000	102878963	0.0356723	00:13:17.050000	80177511	0.0281702	00:13:17.050000	52180588	0.0187927	00:13:16.550000	48378949	0.0200463	00:13:16.550000	48035510	0.0204631	00:13:16.550000	64008268	0.0273098	00:13:16.650000	51517518	0.022035	00:13:16.550000	53099123	0.0230509	00:13:16.550000	20548897	0.0171749	00:13:16.550000	24086534	0.0192796	00:13:16.550000	19868529	0.0170181	00:13:16.550000	22321112	0.0212933	00:13:16.550000	16221306	0.014603
Asparagine	00:13:31.250000	65731161	0.0234424	00:13:31.350000	61047694	0.0204904	00:13:31.250000	55924608	0.0193913	00:13:31.350000	44037067	0.0154723	00:13:31.250000	71278794	0.0256708	00:13:30.850000	50035402	0.0207327	00:13:30.850000	74056754	0.0315481	00:13:30.950000	74493408	0.0317834	00:13:30.950000	92702778	0.0396506	00:13:30.950000	54577044	0.0236925	00:13:30.850000	12080051	0.0100966	00:13:30.850000	15223347	0.0121853	00:13:30.850000	15091507	0.0129264	00:13:30.850000	18625553	0.0177679	00:13:30.850000	9832468	0.00885152
Ribitol	00:13:57.150000	2803937943	1	00:13:57.250000	2979332154	1	00:13:57.150000	2884003658	1	00:13:57.250000	2846179460	1	00:13:57.150000	2776644784	1	00:13:56.750000	2413356176	1	00:13:56.750000	2347420380	1	00:13:56.750000	2343786651	1	00:13:56.850000	2337989517	1	00:13:56.850000	2303556736	1	00:13:56.650000	1196447526	1	00:13:56.650000	1249324639	1	00:13:56.750000	1167497318	1	00:13:56.750000	1048269903	1	00:13:56.750000	1110822839	1
Glutamine	00:14:16.250000	84860191	0.0302646	00:14:16.350000	69700293	0.0233946	00:14:16.350000	61595827	0.0213577	00:14:16.350000	57502493	0.0202034	00:14:16.350000	47849296	0.0172328	00:14:15.950000	57506427	0.0238284	00:14:15.950000	94869831	0.0404145	00:14:15.950000	61252783	0.0261341	00:14:16.050000	98298273	0.0420439	00:14:15.950000	73787749	0.0320321	00:14:15.850000	7707062	0.00644162	00:14:15.850000	8881863	0.00710933	00:14:15.850000	8601231	0.00736724	00:14:15.850000	12361612	0.0117924	00:14:15.950000	5862547	0.00527766
Shikimic acid	00:14:25.950000	83312610	0.0297127	00:14:25.950000	65997879	0.0221519	00:14:25.950000	65416510	0.0226825	00:14:25.950000	58047333	0.0203948	00:14:25.950000	121778305	0.0438581	00:14:25.550000	59965768	0.0248475	00:14:25.550000	60895075	0.0259413	00:14:25.650000	61662752	0.026309	00:14:25.650000	56875619	0.0243267	00:14:25.650000	72402141	0.0314306	00:14:25.550000	17525462	0.0146479	00:14:25.550000	20604036	0.0164921	00:14:25.650000	19363296	0.0165853	00:14:25.650000	19699377	0.0187923	00:14:25.550000	19926595	0.0179386
Citric acid	00:14:36.360000	950468674	0.338976	00:14:36.460000	1098872752	0.368832	00:14:36.360000	1038657374	0.360144	00:14:36.460000	1122344452	0.394334	00:14:36.460000	1903900484	0.685684	00:14:36.060000	1244555998	0.515695	00:14:36.060000	1087897564	0.463444	00:14:36.060000	1612714860	0.688081	00:14:36.060000	977890771	0.418261	00:14:36.060000	1356475761	0.588861	00:14:35.860000	252527777	0.211065	00:14:35.860000	181597081	0.145356	00:14:35.960000	199477898	0.170859	00:14:35.860000	171374481	0.163483	00:14:35.960000	97893939	0.0881274
Fructose1	00:15:01.860000	9081983173	3.23901	00:15:01.860000	8504547676	2.85451	00:15:01.860000	8296208391	2.87663	00:15:01.860000	7444498944	2.61561	00:15:01.860000	8164596569	2.94045	00:15:01.460000	5790713119	2.39944	00:15:01.560000	10739783114	4.57514	00:15:01.460000	7866528034	3.35633	00:15:01.560000	8597487113	3.6773	00:15:01.460000	5347398442	2.32137	00:15:01.260000	2023877921	1.69157	00:15:01.360000	2336515672	1.87022	00:15:01.360000	1266350522	1.08467	00:15:01.360000	1975680893	1.88471	00:15:01.360000	4044616744	3.6411
Fructose2	00:15:05.760000	7534141936	2.68699	00:15:05.760000	6908413557	2.31878	00:15:05.660000	6910496709	2.39615	00:15:05.660000	5842736319	2.05283	00:15:05.660000	6413155757	2.30968	00:15:05.260000	4121258156	1.70769	00:15:05.360000	8884742227	3.7849	00:15:05.360000	5941883278	2.53516	00:15:05.360000	6745244523	2.88506	00:15:05.260000	3705025140	1.60839	00:15:05.160000	1331832785	1.11316	00:15:05.260000	1593593076	1.27556	00:15:05.160000	858821254	0.735609	00:15:05.260000	1304040387	1.24399	00:15:05.260000	2786260914	2.50829
Galactose	00:15:10.810000	271083426	0.0966795	00:15:10.900000	304148688	0.102086	00:15:10.970000	393154729	0.136323	00:15:11.020000	236442908	0.0830738	00:15:10.790000	143449644	0.0516629	00:15:10.330000	184532248	0.0764629	00:15:10.330000	271868600	0.115816	00:15:10.460000	313165094	0.133615	00:15:10.380000	234544845	0.100319	00:15:10.380000	188959208	0.0820293	00:15:11.210000	57569118	0.0481167	00:15:11.160000	56845592	0.0455011	00:15:11.040000	37517886	0.0321353	00:15:11.170000	25243069	0.0240807	00:15:11.340000	43811932	0.039441
Glucose1	00:15:14.060000	3110407109	1.1093	00:15:14.060000	3393107520	1.13888	00:15:13.960000	3222862249	1.1175	00:15:14.060000	2737198590	0.96171	00:15:14.060000	2888998247	1.04046	00:15:13.560000	1946024574	0.806356	00:15:13.660000	3677487833	1.56661	00:15:13.660000	2886724046	1.23165	00:15:13.760000	3148547838	1.34669	00:15:13.660000	2251299353	0.977314	00:15:13.360000	757757547	0.63334	00:15:13.560000	1060831383	0.849124	00:15:13.560000	905279374	0.775402	00:15:13.560000	1205050241	1.14956	00:15:13.660000	1683353221	1.51541
Lysine	00:15:18.760000	26688841	0.00951834	00:15:18.760000	49041458	0.0164606	00:15:18.660000	69574543	0.0241243	00:15:18.760000	43005162	0.0151098	00:15:18.760000	26342152	0.00948704	00:15:18.260000	22387879	0.00927666	00:15:18.360000	23137420	0.00985653	00:15:18.360000	26956684	0.0115013	00:15:18.460000	27131997	0.0116048	00:15:18.360000	21425509	0.00930106	00:15:18.260000	8404672	0.00702469	00:15:18.260000	10377140	0.0083062	00:15:18.360000	9167563	0.00785232	00:15:18.260000	9929106	0.0094719	00:15:18.260000	9733440	0.00876237
Ferulic acid	00:15:22.260000	32758939	0.0116832	00:15:22.260000	29571544	0.00992556	00:15:22.160000	27951475	0.0096919	00:15:22.260000	25360976	0.00891053	00:15:22.260000	21755582	0.00783521	00:15:21.760000	20979045	0.00869289	00:15:21.860000	25349344	0.0107988	00:15:21.860000	23640283	0.0100864	00:15:21.960000	24240404	0.0103681	00:15:21.860000	23086370	0.0100221	00:15:21.760000	5199183	0.00434552	00:15:21.760000	6987182	0.00559277	00:15:21.760000	4954695	0.00424386	00:15:21.760000	5747621	0.00548296	00:15:21.860000	5541709	0.00498883
Glucose2	00:15:23.360000	839304348	0.299331	00:15:23.360000	961221174	0.32263	00:15:23.260000	876656350	0.303972	00:15:23.360000	651430668	0.228879	00:15:23.260000	702498936	0.253003	00:15:22.860000	372032585	0.154156	00:15:22.960000	1119711080	0.476996	00:15:22.960000	726889387	0.310135	00:15:22.960000	842546585	0.360372	00:15:22.960000	470827974	0.204392	00:15:22.760000	152757272	0.127676	00:15:22.760000	167743254	0.134267	00:15:22.860000	144040262	0.123375	00:15:22.860000	192735213	0.18386	00:15:22.860000	293367516	0.264099
Mannitol	00:15:27.960000	215505314	0.0768581	00:15:27.960000	229125278	0.0769049	00:15:27.860000	174070335	0.0603572	00:15:27.960000	159393065	0.0560025	00:15:27.960000	162412973	0.0584925	00:15:27.560000	169154409	0.0700909	00:15:27.560000	186886442	0.0796135	00:15:27.560000	200370449	0.0854901	00:15:27.560000	191494483	0.0819056	00:15:27.560000	137996637	0.0599059	00:15:27.460000	56137447	0.0469201	00:15:27.460000	50589754	0.0404937	00:15:27.460000	38776585	0.0332134	00:15:27.460000	36066692	0.0344059	00:15:27.560000	31894664	0.0287126
p-Coumaric acid	00:15:28.760000	84370192	0.0300899	00:15:28.760000	90967631	0.0305329	00:15:28.760000	73649105	0.0255371	00:15:28.760000	57052635	0.0200453	00:15:28.760000	53799582	0.0193758	00:15:28.360000	67609294	0.0280146	00:15:28.360000	75369912	0.0321075	00:15:28.360000	72502255	0.0309338	00:15:28.460000	75721796	0.0323876	00:15:28.360000	63839587	0.0277135	00:15:28.260000	15723755	0.013142	00:15:28.260000	16834635	0.013475	00:15:28.260000	14441536	0.0123697	00:15:28.260000	15302021	0.0145974	00:15:28.260000	12567528	0.0113137
Sinapinic acid	00:16:27.260000	43992004	0.0156894	00:16:27.360000	56915568	0.0191035	00:16:27.260000	53285642	0.0184763	00:16:27.360000	51991742	0.0182672	00:16:27.260000	45031566	0.016218	00:16:26.860000	44968441	0.0186332	00:16:26.860000	51978517	0.0221428	00:16:26.960000	51687213	0.0220529	00:16:26.960000	52064265	0.0222688	00:16:26.960000	51363348	0.0222974	00:16:26.960000	1385918	0.00115836	00:16:26.860000	20623138	0.0165074	00:16:26.860000	17761429	0.0152133	00:16:26.860000	19944753	0.0190264	00:16:26.860000	14454658	0.0130126
Inositol	00:16:33.270000	2499849335	0.891549	00:16:33.270000	2388863056	0.801812	00:16:33.270000	2709535637	0.939505	00:16:33.270000	2868398058	1.00781	00:16:33.270000	2682145054	0.965966	00:16:32.970000	4069961422	1.68643	00:16:32.870000	3579431569	1.52484	00:16:32.970000	4512592152	1.92534	00:16:32.970000	3704050556	1.58429	00:16:32.970000	4409033023	1.91401	00:16:32.670000	150901674	0.126125	00:16:32.770000	609562273	0.487913	00:16:32.770000	653665867	0.559886	00:16:32.770000	708371086	0.675753	00:16:32.770000	576583957	0.51906
Tryptophan			ND			ND			ND			ND			ND			ND			ND			ND			ND			ND			ND			ND			ND			ND			ND
Sucrose	00:19:46.880000	6961992064	2.48293	00:19:46.980000	7683405920	2.5789	00:19:46.780000	6123123076	2.12313	00:19:46.780000	6155786575	2.16282	00:19:46.880000	7155401808	2.577	00:19:46.280000	5321815809	2.20515	00:19:46.280000	5968716791	2.54267	00:19:46.380000	6241414148	2.66296	00:19:46.380000	5131114538	2.19467	00:19:46.380000	5809277414	2.52187	00:19:46.180000	3171136626	2.65046	00:19:46.280000	3754610368	3.00531	00:19:46.180000	3461344748	2.96476	00:19:46.280000	3676378134	3.50709	00:19:46.180000	3346195737	3.01236
Raffinose			ND			ND			ND			ND			ND			ND			ND			ND			ND			ND			ND			ND			ND			ND			ND
Stachyose			ND			ND			ND			ND			ND			ND			ND			ND			ND			ND			ND			ND			ND			ND			ND
Compound	8w Wild c 1			8w Wild2			8w Wild3			8w Wild4			8w Wild5			12w Wild1			12w Wild2			12w Wild3			12w Wild4			12w Wild5			16w Wild1			16w Wild2			16w Wild3			16w Wild4			16w Wild5
	RT	AREA	ratio	RT	AREA	ratio	RT	AREA	ratio	RT	AREA	ratio	RT	AREA	ratio	RT	AREA	ratio	RT	AREA	ratio	RT	AREA	ratio	RT	AREA	ratio	RT	AREA	ratio	RT	AREA	ratio	RT	AREA	ratio	RT	AREA	ratio	RT	AREA	ratio	RT	AREA	ratio
Hydrophilic compounds
Pyruvic acid	00:07:46.520000	180761061	0.0611446	00:07:46.520000	144370128	0.0497065	00:07:46.520000	102417417	0.0342635	00:07:46.520000	95427341	0.0328141	00:07:46.520000	147157272	0.0512558	00:07:46.420000	98115172	0.0421524	00:07:46.420000	105920620	0.0478202	00:07:46.520000	125513739	0.0583283	00:07:46.420000	134823183	0.0631064	00:07:46.420000	134823183	0.0631064	00:07:46.420000	22321039	0.0205215	00:07:46.420000	17508803	0.0176607	00:07:46.420000	6303452	0.00656962	00:07:46.520000	9897567	0.0201616	00:07:46.720000	3429215	0.00913923
Lactic acid	00:07:53.820000	237981269	0.0805	00:07:53.820000	306811651	0.105635	00:07:53.720000	373820691	0.125061	00:07:53.820000	248050244	0.0852958	00:07:53.820000	263287198	0.0917047	00:07:53.720000	261163203	0.112201	00:07:53.720000	487908511	0.220277	00:07:53.820000	628100253	0.291889	00:07:53.720000	165097648	0.0772769	00:07:53.720000	165097648	0.0772769	00:07:53.720000	195771618	0.179989	00:07:53.720000	157409013	0.158775	00:07:53.720000	111809861	0.116531	00:07:53.820000	114369103	0.232973	00:07:54.020000	63248085	0.168563
Alanine	00:08:22.130000	2223268590	0.752047	00:08:22.130000	2120643991	0.730136	00:08:22.130000	1755152065	0.587183	00:08:22.130000	1668753784	0.573826	00:08:22.130000	1441674192	0.502145	00:08:22.130000	2293318703	0.985259	00:08:22.130000	2487461319	1.12302	00:08:22.130000	2691759813	1.25091	00:08:22.130000	3115434221	1.45824	00:08:22.130000	3115434221	1.45824	00:08:22.030000	364918983	0.335499	00:08:22.030000	287489565	0.289984	00:08:22.030000	210933292	0.21984	00:08:22.030000	209035663	0.425812	00:08:22.230000	107417272	0.286279
Oxalic acid	00:08:47.330000	991070634	0.335241	00:08:47.230000	987803769	0.3401	00:08:47.230000	991124365	0.331579	00:08:47.330000	993923737	0.341776	00:08:47.330000	1011482393	0.352306	00:08:47.230000	687503948	0.295367	00:08:47.230000	644206790	0.290841	00:08:47.330000	714751956	0.332157	00:08:47.230000	658456415	0.308202	00:08:47.230000	658456415	0.308202	00:08:47.230000	402722701	0.370255	00:08:47.230000	295550102	0.298115	00:08:47.230000	263561669	0.274691	00:08:47.430000	37478496	0.0763447	00:08:47.630000	121775134	0.324544
Valine	00:09:34.030000	115242966	0.0389823	00:09:34.030000	100671450	0.0346611	00:09:34.030000	118969971	0.0398012	00:09:34.030000	99922907	0.03436	00:09:34.030000	114631629	0.0399269	00:09:33.930000	144353635	0.0620174	00:09:33.930000	151353923	0.068332	00:09:34.030000	158879451	0.0738339	00:09:34.030000	131040370	0.0613358	00:09:34.030000	131040370	0.0613358	00:09:33.930000	45090172	0.041455	00:09:33.930000	36482045	0.0367986	00:09:33.930000	42919615	0.0447319	00:09:33.930000	18954056	0.0386099	00:09:34.130000	6574253	0.0175211
Serine1	00:09:58.230000	338526118	0.11451	00:09:58.230000	273403201	0.0941325	00:09:58.230000	338790107	0.113342	00:09:58.230000	334882341	0.115154	00:09:58.230000	279172050	0.0972375	00:09:58.230000	186024806	0.0799203	00:09:58.130000	166239859	0.0750526	00:09:58.230000	151691914	0.0704937	00:09:58.230000	178448604	0.0835261	00:09:58.230000	178448604	0.0835261	00:09:58.130000	26674098	0.0245236	00:09:58.130000	26704341	0.0269361	00:09:58.130000	14369241	0.014976	00:09:58.130000	14716337	0.0299776	00:09:58.330000	7193462	0.0191714
Glycerol	00:10:04.230000	191807382	0.0648811	00:10:04.230000	145793454	0.0501966	00:10:04.230000	189348759	0.0633462	00:10:04.230000	171121967	0.0588428	00:10:04.230000	188514132	0.0656607	00:10:04.230000	172684019	0.0741888	00:10:04.230000	173526989	0.0783425	00:10:04.130000	196480569	0.0913078	00:10:04.230000	140455914	0.0657429	00:10:04.230000	140455914	0.0657429	00:10:04.130000	84292531	0.0774969	00:10:04.130000	72284615	0.0729119	00:10:04.130000	63598825	0.0662844	00:10:04.130000	66237707	0.134928	00:10:04.330000	17507964	0.0466606
Ethanolamine	00:10:05.230000	142875882	0.0483295	00:10:05.230000	100432789	0.0345789	00:10:05.230000	138347551	0.0462839	00:10:05.230000	134157069	0.0461319	00:10:05.230000	126316533	0.0439969	00:10:05.230000	132937922	0.057113	00:10:05.230000	101708967	0.0459187	00:10:05.230000	121649224	0.0565324	00:10:05.230000	139820281	0.0654454	00:10:05.230000	139820281	0.0654454	00:10:05.130000	47974550	0.0441069	00:10:05.130000	42323369	0.0426906	00:10:05.130000	34667870	0.0361318	00:10:05.130000	22795575	0.0464352	00:10:05.330000	10358382	0.0276062
Leucine	00:10:05.930000	29472306	0.00996936	00:10:05.930000	23439675	0.00807026	00:10:05.930000	29621059	0.00990966	00:10:06.030000	26817325	0.00922154	00:10:06.030000	22847242	0.00795784	00:10:05.930000	83320338	0.0357962	00:10:05.930000	77253147	0.0348776	00:10:05.930000	79142295	0.0367787	00:10:06.030000	61728581	0.0288932	00:10:06.030000	61728581	0.0288932	00:10:05.830000	28352539	0.0260668	00:10:05.930000	22384881	0.0225791	00:10:05.930000	27471306	0.0286313	00:10:05.930000	10409399	0.0212042	00:10:06.130000	2266941	0.00604164
Phosphoric acid	00:10:07.530000	79928849	0.0270369	00:10:07.530000	86557211	0.0298016	00:10:07.530000	90848811	0.0303933	00:10:07.630000	82718247	0.0284439	00:10:07.630000	97627416	0.0340043	00:10:07.530000	217639592	0.0935027	00:10:07.630000	368729861	0.166471	00:10:07.530000	241341335	0.112155	00:10:07.630000	414212544	0.19388	00:10:07.630000	414212544	0.19388	00:10:07.530000	38944089	0.0358044	00:10:07.530000	41260300	0.0416183	00:10:07.530000	47989511	0.0500159	00:10:07.530000	59974460	0.12217	00:10:07.730000	25786176	0.068723
Isoleucine	00:10:19.540000	31788446	0.0107528	00:10:19.540000	27994455	0.00963847	00:10:19.540000	33353166	0.0111582	00:10:19.640000	30027293	0.0103253	00:10:19.540000	27817822	0.00968913	00:10:19.540000	75068850	0.0322512	00:10:19.540000	76425901	0.0345041	00:10:19.540000	72391934	0.0336417	00:10:19.540000	65153294	0.0304962	00:10:19.540000	65153294	0.0304962	00:10:19.440000	22297002	0.0204994	00:10:19.440000	15875356	0.0160131	00:10:19.440000	19714600	0.0205471	00:10:19.540000	8623236	0.0175658	00:10:19.640000	1465940	0.00390689
Proline	00:10:25.540000	128904020	0.0436033	00:10:25.540000	146553608	0.0504583	00:10:25.540000	121162240	0.0405346	00:10:25.540000	108535856	0.0373217	00:10:25.540000	142984924	0.0498026	00:10:25.440000	111723073	0.0479986	00:10:25.440000	122870942	0.0554727	00:10:25.540000	116499609	0.0541393	00:10:25.540000	107521910	0.0503276	00:10:25.540000	107521910	0.0503276	00:10:25.440000	37251114	0.034248	00:10:25.440000	34366059	0.0346643	00:10:25.440000	35031123	0.0365104	00:10:25.440000	18115666	0.0369021	00:10:25.540000	4886382	0.0130227
Succinic acid	00:10:27.440000	1464972469	0.495544	00:10:27.340000	1417872226	0.488172	00:10:27.340000	1248525730	0.417692	00:10:27.440000	1121004606	0.385474	00:10:27.440000	1189914581	0.414455	00:10:27.340000	1411819639	0.606548	00:10:27.340000	1357737835	0.61298	00:10:27.340000	1338621939	0.62208	00:10:27.440000	1728040398	0.808841	00:10:27.440000	1728040398	0.808841	00:10:27.240000	427846324	0.393354	00:10:27.340000	346453681	0.34946	00:10:27.240000	295087259	0.307548	00:10:27.340000	298782925	0.608629	00:10:27.540000	148818127	0.396617
Glycine	00:10:29.740000	186224561	0.0629927	00:10:29.640000	209121918	0.0720005	00:10:29.640000	253916109	0.0849471	00:10:29.740000	245941841	0.0845708	00:10:29.640000	298671650	0.104029	00:10:29.540000	88145814	0.0378693	00:10:29.640000	130996384	0.0591412	00:10:29.640000	115039291	0.0534607	00:10:29.640000	96829517	0.0453228	00:10:29.640000	96829517	0.0453228	00:10:29.540000	31026872	0.0285255	00:10:29.540000	38572329	0.0389071	00:10:29.540000	18885629	0.0196831	00:10:29.540000	20777613	0.0423246	00:10:29.740000	5851837	0.0155958
Glyceric acid	00:10:37.940000	436897100	0.147786	00:10:37.840000	408256480	0.140562	00:10:37.840000	371659051	0.124338	00:10:37.840000	335734214	0.115447	00:10:37.840000	501458587	0.174661	00:10:37.840000	206753220	0.0888256	00:10:37.840000	190666104	0.0860803	00:10:37.840000	180731987	0.0839892	00:10:37.840000	259369721	0.121403	00:10:37.840000	259369721	0.121403	00:10:37.740000	76558096	0.070386	00:10:37.740000	54990316	0.0554675	00:10:37.740000	35434974	0.0369313	00:10:37.740000	105005219	0.213899	00:10:37.940000	14389853	0.0383505
Fumaric acid	00:10:43.640000	1729652331	0.585075	00:10:43.540000	1508418670	0.519348	00:10:43.540000	1586844236	0.530875	00:10:43.640000	1394735217	0.479601	00:10:43.640000	1432975484	0.499115	00:10:43.540000	825668112	0.354725	00:10:43.540000	857093926	0.386954	00:10:43.540000	642648590	0.298649	00:10:43.540000	1109568411	0.519354	00:10:43.540000	1109568411	0.519354	00:10:43.440000	158033551	0.145293	00:10:43.440000	130567467	0.131701	00:10:43.440000	139504451	0.145395	00:10:43.440000	92331837	0.188083	00:10:43.640000	70382944	0.187578
Serine2	00:10:54.440000	43481049	0.014708	00:10:54.440000	43048601	0.0148216	00:10:54.440000	39528770	0.0132243	00:10:54.440000	32597407	0.0112091	00:10:54.440000	42157338	0.0146837	00:10:54.440000	31400770	0.0134904	00:10:54.440000	39409148	0.0177921	00:10:54.440000	31150538	0.0144762	00:10:54.440000	35446702	0.0165915	00:10:54.440000	35446702	0.0165915	00:10:54.340000	1974547	0.00181536	00:10:54.340000	2011843	0.0020293	00:10:54.340000	2252659	0.00234778	00:10:54.340000	1629482	0.0033193	00:10:54.440000	100423	0.000267638
Threonine	00:11:09.540000	47163104	0.0159535	00:11:09.440000	41276246	0.0142114	00:11:09.440000	42433091	0.0141959	00:11:09.440000	40193316	0.0138211	00:11:09.440000	44235237	0.0154074	00:11:09.740000	48751809	0.0209448	00:11:09.840000	60028991	0.0271014	00:11:09.840000	56355438	0.0261893	00:11:09.740000	58446343	0.0273569	00:11:09.740000	58446343	0.0273569	00:11:09.340000	10791909	0.00992187	00:11:09.340000	8930533	0.00900803	00:11:09.540000	8175018	0.00852022	00:11:09.440000	4032015	0.00821333	00:11:09.340000	647983	0.00172695
β-Alanine	00:11:33.140000	184216509	0.0623134	00:11:33.040000	124898511	0.0430025	00:11:33.040000	136684172	0.0457274	00:11:33.140000	129166025	0.0444157	00:11:33.040000	146442010	0.0510067	00:11:33.040000	189743305	0.0815178	00:11:33.040000	202591133	0.0914642	00:11:33.040000	211290697	0.0981903	00:11:33.140000	231508496	0.108362	00:11:33.140000	231508496	0.108362	00:11:32.940000	31055989	0.0285523	00:11:32.940000	33255776	0.0335444	00:11:32.940000	30774873	0.0320744	00:11:32.940000	31226606	0.0636095	00:11:33.140000	12820913	0.0341691
Malic acid	00:12:00.740000	6159345283	2.08347	00:12:00.640000	5921242027	2.03868	00:12:00.640000	5291698560	1.77033	00:12:00.640000	4567539899	1.57062	00:12:00.640000	4606187239	1.60437	00:12:00.640000	4827818670	2.07414	00:12:00.640000	5372916489	2.42572	00:12:00.640000	5073458929	2.35772	00:12:00.640000	5627703670	2.63415	00:12:00.640000	5627703670	2.63415	00:12:00.540000	2701021583	2.48327	00:12:00.440000	1515561204	1.52871	00:12:00.440000	1349230988	1.4062	00:12:00.540000	1339446088	2.72849	00:12:00.740000	820600846	2.18699
Aspartic acid	00:12:17.540000	151991384	0.0514129	00:12:17.540000	132369134	0.0455746	00:12:17.440000	133083190	0.0445227	00:12:17.540000	99355037	0.0341647	00:12:17.540000	108749142	0.037878	00:12:17.440000	251654143	0.108116	00:12:17.540000	328826774	0.148456	00:12:17.540000	260476665	0.121048	00:12:17.540000	250199305	0.11711	00:12:17.540000	250199305	0.11711	00:12:17.340000	23407920	0.0215208	00:12:17.440000	23610957	0.0238158	00:12:17.340000	11731995	0.0122274	00:12:17.540000	9032404	0.0183993	00:12:17.540000	2715179	0.00723625
Methionine	00:12:21.840000	7667992	0.00259379	00:12:21.740000	5972958	0.00205649	00:12:21.740000	6768290	0.00226432	00:12:21.840000	5601903	0.0019263	00:12:21.840000	5532943	0.00192716	00:12:21.740000	11014016	0.00473186	00:12:21.740000	13938643	0.0062929	00:12:21.740000	12552214	0.00583322	00:12:21.740000	13054143	0.00611023	00:12:21.740000	13054143	0.00611023	00:12:21.640000	1230689	0.00113147	00:12:21.740000	624677	0.000630098	00:12:21.640000	719737	0.000750129	00:12:21.740000	306470	0.000624288	00:12:21.940000	24174	6.44263e-05
γ-Aminobutyric acid	00:12:26.150000	1555153813	0.526049	00:12:25.950000	1192992024	0.410746	00:12:26.050000	1144620185	0.38293	00:12:26.050000	1043509173	0.358826	00:12:26.050000	835342707	0.290955	00:12:26.050000	1736904822	0.746212	00:12:26.050000	1219711993	0.550665	00:12:26.050000	1822785633	0.847079	00:12:26.050000	2056630214	0.962643	00:12:26.050000	2056630214	0.962643	00:12:25.950000	627272511	0.576702	00:12:25.950000	395457862	0.39889	00:12:25.950000	367385684	0.382899	00:12:26.550000	33459522	0.068158	00:12:26.150000	221936274	0.591484
Threonic acid	00:12:37.150000	812084749	0.274697	00:12:37.050000	767887180	0.264383	00:12:37.150000	784669493	0.26251	00:12:37.150000	699365183	0.240487	00:12:37.150000	790070010	0.275187	00:12:37.050000	412150722	0.177069	00:12:37.050000	418219044	0.188814	00:12:37.050000	406868481	0.189079	00:12:37.050000	478136734	0.223801	00:12:37.050000	478136734	0.223801	00:12:37.050000	198212014	0.182232	00:12:36.950000	181496832	0.183072	00:12:37.050000	140229825	0.146151	00:12:37.250000	94148646	0.191783	00:12:37.250000	53623779	0.142913
Glutamic acid	00:13:04.450000	91973779	0.0311112	00:13:04.350000	90167314	0.0310445	00:13:04.350000	99276587	0.0332128	00:13:04.350000	78472292	0.0269839	00:13:04.350000	76003480	0.0264725	00:13:04.350000	94978515	0.0408048	00:13:04.350000	109863421	0.0496002	00:13:04.350000	74632161	0.0346828	00:13:04.350000	71274943	0.0333615	00:13:04.350000	71274943	0.0333615	00:13:04.250000	12961689	0.0119167	00:13:04.250000	13815047	0.0139349	00:13:04.250000	8809644	0.00918164	00:13:04.250000	5850823	0.0119183	00:13:04.450000	1378453	0.00367373
Phenylalanine	00:13:16.750000	62198473	0.0210394	00:13:16.750000	58865628	0.0202674	00:13:16.750000	65168852	0.0218021	00:13:16.750000	53527893	0.0184064	00:13:16.750000	49544689	0.0172567	00:13:16.650000	64267624	0.0276108	00:13:16.650000	68380726	0.030872	00:13:16.750000	58113266	0.0270062	00:13:16.650000	53087626	0.0248486	00:13:16.650000	53087626	0.0248486	00:13:16.550000	17475247	0.0160664	00:13:16.650000	11886024	0.0119892	00:13:16.650000	13963821	0.0145535	00:13:16.650000	7068455	0.0143986	00:13:16.850000	2685173	0.00715628
Asparagine	00:13:31.150000	13947924	0.00471805	00:13:31.150000	11306730	0.0038929	00:13:31.150000	11728781	0.00392384	00:13:31.150000	9626118	0.00331008	00:13:31.250000	8596653	0.00299427	00:13:30.950000	26216617	0.0112632	00:13:31.050000	28260658	0.0127589	00:13:31.050000	27792379	0.0129156	00:13:30.950000	32695271	0.0153036	00:13:30.950000	32695271	0.0153036	00:13:30.950000	10814764	0.00994288	00:13:30.950000	10479791	0.0105707	00:13:30.950000	7501157	0.0078179	00:13:30.950000	3080674	0.00627542	00:13:31.150000	1213119	0.00323309
Ribitol	00:13:56.950000	2956289691	1	00:13:56.950000	2904449504	1	00:13:56.950000	2989108090	1	00:13:56.950000	2908118509	1	00:13:56.950000	2871034224	1	00:13:56.850000	2327629729	1	00:13:56.850000	2214978449	1	00:13:56.850000	2151849206	1	00:13:56.850000	2136441253	1	00:13:56.850000	2136441253	1	00:13:56.750000	1087688816	1	00:13:56.950000	991396890	1	00:13:56.750000	959484576	1	00:13:56.750000	490911250	1	00:13:56.850000	375219197	1
Glutamine	00:14:16.150000	43042184	0.0145595	00:14:16.050000	38768131	0.0133478	00:14:16.050000	38992805	0.013045	00:14:16.050000	33480925	0.0115129	00:14:16.050000	30474642	0.0106145	00:14:16.050000	25387490	0.010907	00:14:16.050000	33303913	0.0150358	00:14:15.950000	24433861	0.0113548	00:14:16.050000	35005445	0.0163849	00:14:16.050000	35005445	0.0163849	00:14:15.950000	8199174	0.00753816	00:14:15.950000	7270338	0.00733343	00:14:15.950000	8096963	0.00843887	00:14:15.850000	1826615	0.00372087	00:14:16.150000	620175	0.00165283
Shikimic acid	00:14:25.750000	182273426	0.0616561	00:14:25.650000	155612623	0.0535773	00:14:25.650000	150567910	0.0503722	00:14:25.750000	143165210	0.0492295	00:14:25.750000	154847434	0.0539344	00:14:25.750000	82719373	0.035538	00:14:25.750000	91103324	0.0411306	00:14:25.650000	73893855	0.0343397	00:14:25.750000	87870522	0.0411294	00:14:25.750000	87870522	0.0411294	00:14:25.550000	30421000	0.0279685	00:14:25.650000	35303797	0.0356102	00:14:25.650000	36114732	0.0376397	00:14:25.550000	31329560	0.0638192	00:14:25.750000	14778928	0.0393875
Citric acid	00:14:36.160000	1140456645	0.385773	00:14:36.160000	1346386844	0.46356	00:14:36.160000	931475633	0.311623	00:14:36.160000	694610672	0.238852	00:14:36.160000	970787253	0.338132	00:14:36.060000	630109095	0.270708	00:14:36.060000	695869501	0.314165	00:14:36.060000	631794403	0.293605	00:14:36.060000	688064050	0.322061	00:14:36.060000	688064050	0.322061	00:14:35.860000	168295227	0.154727	00:14:35.960000	133553319	0.134712	00:14:35.960000	120470764	0.125558	00:14:35.860000	58958228	0.1201	00:14:36.160000	58480820	0.155858
Fructose1	00:15:01.660000	9352617425	3.16363	00:15:01.560000	8182629925	2.81727	00:15:01.560000	9585364255	3.20676	00:15:01.660000	9270654006	3.18785	00:15:01.560000	8792482431	3.06248	00:15:01.460000	4589115447	1.97158	00:15:01.460000	4388125002	1.98111	00:15:01.460000	2528022036	1.17481	00:15:01.460000	4349849717	2.03603	00:15:01.460000	4349849717	2.03603	00:15:01.460000	4595324594	4.22485	00:15:01.460000	4342450957	4.38013	00:15:01.460000	3887238662	4.05138	00:15:01.460000	1937007851	3.94574	00:15:01.560000	671274004	1.78902
Fructose2	00:15:05.560000	7500500746	2.53713	00:15:05.360000	6396409843	2.20228	00:15:05.460000	7845911921	2.62483	00:15:05.460000	7447121231	2.5608	00:15:05.460000	7020362986	2.44524	00:15:05.360000	3207689481	1.37809	00:15:05.360000	3050596251	1.37726	00:15:05.260000	1729592143	0.80377	00:15:05.360000	3009819807	1.4088	00:15:05.360000	3009819807	1.4088	00:15:05.260000	3288164590	3.02307	00:15:05.260000	3104823536	3.13177	00:15:05.260000	2742788279	2.85861	00:15:05.260000	1295942201	2.63987	00:15:05.360000	470048719	1.25273
Galactose	00:15:10.760000	298584458	0.101	00:15:10.890000	187431264	0.0645325	00:15:10.890000	270017573	0.0903338	00:15:10.880000	210011628	0.0722156	00:15:10.880000	195699819	0.0681635	00:15:10.980000	119731826	0.0514394	00:15:10.770000	104184422	0.0470363	00:15:10.770000	89655977	0.0416646	00:15:10.770000	101374109	0.04745	00:15:10.770000	101374109	0.04745	00:15:11.180000	78823322	0.0724686	00:15:11.290000	55676241	0.0561594	00:15:11.280000	132284598	0.13787	00:15:10.980000	23542298	0.0479563	00:15:11.250000	14177779	0.0377853
Glucose1	00:15:13.860000	3182903490	1.07665	00:15:13.760000	2741663127	0.943953	00:15:13.760000	3329092613	1.11374	00:15:13.760000	3182094712	1.09421	00:15:13.760000	3105944716	1.08182	00:15:13.660000	1330951647	0.571806	00:15:13.660000	1245482201	0.5623	00:15:13.660000	876383969	0.40727	00:15:13.660000	1244607907	0.582561	00:15:13.660000	1244607907	0.582561	00:15:13.660000	2312037659	2.12564	00:15:13.660000	1533446212	1.54675	00:15:13.660000	1228309210	1.28018	00:15:13.660000	690946572	1.40748	00:15:13.760000	315369091	0.840493
Lysine	00:15:18.460000	16527513	0.00559063	00:15:18.460000	13176062	0.00453651	00:15:18.460000	17174898	0.00574583	00:15:18.460000	14188695	0.00487899	00:15:18.460000	12387355	0.0043146	00:15:18.360000	22328525	0.00959282	00:15:18.460000	22755048	0.0102733	00:15:18.360000	21426733	0.00995736	00:15:18.460000	23140248	0.0108312	00:15:18.460000	23140248	0.0108312	00:15:18.360000	9256825	0.00851055	00:15:18.360000	7362286	0.00742617	00:15:18.360000	8214024	0.00856087	00:15:18.360000	2169865	0.00442008	00:15:18.560000	638501	0.00170167
Ferulic acid	00:15:21.960000	27981794	0.00946517	00:15:21.960000	25156596	0.0086614	00:15:21.960000	32510683	0.0108764	00:15:21.960000	31780568	0.0109282	00:15:21.960000	31535091	0.0109839	00:15:21.860000	16844320	0.00723668	00:15:21.860000	18212293	0.00822233	00:15:21.860000	18216045	0.0084653	00:15:21.860000	20495123	0.00959311	00:15:21.860000	20495123	0.00959311	00:15:21.960000	7242052	0.0066582	00:15:21.860000	8916194	0.00899357	00:15:21.860000	6207744	0.00646987	00:15:21.760000	2392367	0.00487332	00:15:21.960000	661789	0.00176374
Glucose2	00:15:23.060000	847021970	0.286515	00:15:23.060000	651081427	0.224167	00:15:23.060000	908402134	0.303904	00:15:23.060000	832723558	0.286344	00:15:23.060000	780576853	0.27188	00:15:22.960000	231215785	0.0993353	00:15:22.960000	214348794	0.0967724	00:15:22.860000	146558305	0.0681081	00:15:22.960000	216103726	0.101151	00:15:22.960000	216103726	0.101151	00:15:22.960000	490647117	0.451091	00:15:22.860000	284982349	0.287455	00:15:22.860000	208847389	0.217666	00:15:22.860000	105212877	0.214322	00:15:22.960000	47296635	0.126051
Mannitol	00:15:27.760000	173721997	0.0587635	00:15:27.660000	149190691	0.0513663	00:15:27.660000	208508623	0.0697561	00:15:27.660000	187704447	0.064545	00:15:27.660000	144848584	0.0504517	00:15:27.660000	136011652	0.0584335	00:15:27.660000	102777576	0.0464012	00:15:27.660000	82017613	0.0381149	00:15:27.660000	106027972	0.0496283	00:15:27.660000	106027972	0.0496283	00:15:27.460000	94262902	0.0866635	00:15:27.560000	102907902	0.103801	00:15:27.560000	105953825	0.110428	00:15:27.560000	52241505	0.106417	00:15:27.660000	35708733	0.0951677
p-Coumaric acid	00:15:28.560000	87832004	0.0297102	00:15:28.460000	97961896	0.0337282	00:15:28.460000	119554909	0.0399969	00:15:28.460000	117536878	0.0404168	00:15:28.460000	134655589	0.0469014	00:15:28.460000	68591280	0.0294683	00:15:28.460000	83571449	0.0377301	00:15:28.360000	72167248	0.0335373	00:15:28.460000	93185993	0.0436174	00:15:28.460000	93185993	0.0436174	00:15:28.360000	19025130	0.0174913	00:15:28.360000	21615222	0.0218028	00:15:28.260000	16877830	0.0175905	00:15:28.360000	9418608	0.019186	00:15:28.460000	4942048	0.0131711
Sinapinic acid	00:16:27.060000	40842280	0.0138154	00:16:27.060000	50071459	0.0172396	00:16:27.060000	53371240	0.0178552	00:16:27.060000	48267219	0.0165974	00:16:27.060000	58076902	0.0202286	00:16:26.960000	35615612	0.0153012	00:16:27.060000	46560448	0.0210207	00:16:26.960000	44383021	0.0206255	00:16:27.060000	50704932	0.0237334	00:16:27.060000	50704932	0.0237334	00:16:26.860000	12760061	0.0117314	00:16:26.960000	16191559	0.0163321	00:16:26.860000	15815115	0.0164829	00:16:26.860000	7968279	0.0162316	00:16:27.060000	3912798	0.010428
Inositol	00:16:33.070000	2754359795	0.931695	00:16:32.970000	2415880731	0.831786	00:16:32.970000	3036010135	1.01569	00:16:32.970000	2830661333	0.973365	00:16:33.070000	3088628460	1.07579	00:16:32.970000	3166347772	1.36033	00:16:33.070000	4206280001	1.89902	00:16:33.070000	4326826236	2.01075	00:16:32.970000	3995933466	1.87037	00:16:32.970000	3995933466	1.87037	00:16:32.770000	470420250	0.432495	00:16:32.670000	310264163	0.312957	00:16:32.770000	357225374	0.37231	00:16:32.770000	228405260	0.465268	00:16:32.870000	114552550	0.305295
Tryptophan			ND			ND			ND			ND			ND			ND			ND			ND			ND			ND			ND			ND			ND			ND			ND
Sucrose	00:19:46.580000	6094371443	2.06149	00:19:46.580000	6306094105	2.17118	00:19:46.580000	6537549884	2.18712	00:19:46.580000	6137924803	2.11062	00:19:46.480000	6310190994	2.19788	00:19:46.380000	4627777719	1.98819	00:19:46.380000	4627777719	2.08931	00:19:46.280000	4592388997	2.13416	00:19:46.280000	4871849472	2.28036	00:19:46.280000	4871849472	2.28036	00:19:46.180000	2976234839	2.73629	00:19:46.080000	2935408798	2.96088	00:19:46.080000	2345219163	2.44425	00:19:46.180000	2576921339	5.24926	00:19:46.380000	896037541	2.38804
Raffinose			ND			ND			ND			ND			ND			ND			ND			ND			ND			ND			ND			ND			ND			ND			ND
Stachyose			ND			ND			ND			ND			ND			ND			ND			ND			ND			ND			ND			ND			ND			ND			ND
a BCE soybean: β-carotene enhanced transgenic soybean (Glycine max).
b Hybrid: β-carotene enhanced transgenic soybean × wild soybean hybrid.
c Wild soybean (PI483463): Glycine soja.
d ND: not detected.

## Sheet: Table S8
Table S8. Raw data of lipophilic compounds of soybean leaves identified using GC-MS and HPLC.
Compound	8w BCE a 1			8w BCE2			8w BCE3			8w BCE4			8w BCE5			12w BCE1			12w BCE2			12w BCE3			12w BCE4			12w BCE5			16w BCE1			16w BCE2			16w BCE3			16w BCE4			16w BCE5
	RT	AREA	ratio	RT	AREA	ratio	RT	AREA	ratio	RT	AREA	ratio	RT	AREA	ratio	RT	AREA	ratio	RT	AREA	ratio	RT	AREA	ratio	RT	AREA	ratio	RT	AREA	ratio	RT	AREA	ratio	RT	AREA	ratio	RT	AREA	ratio	RT	AREA	ratio	RT	AREA	ratio
Lipophilic compounds
C20-ol (Arachidyl alcohol)	10.257	5455	0.0474331	10.256	3504	0.0296018	10.256	4006	0.0413582	10.252	4685	0.0408489	10.254	3873	0.0358293	10.258	4143	0.0471497	10.256	3320	0.0334796	10.255	2641	0.024569	10.253	3492	0.0334556	10.255	4700	0.0453261	10.25	7026	0.0766922	10.25	8730	0.0933211	10.249	10331	0.103133	10.248	9935	0.110641	10.25	20551	0.24018
C22-ol (Docosanol)	11.313	53269	0.463193	11.312	34911	0.294929	11.31	38693	0.399469	11.308	46588	0.406204	11.309	25122	0.232405	11.311	13808	0.157143	11.31	8231	0.0830031	11.31	16380	0.152382	11.31	12056	0.115504	11.31	19808	0.191025	11.304	18691	0.204021	11.304	20016	0.213965	11.304	20604	0.205686	11.304	22860	0.25458	11.304	31058	0.362976
C24-ol (Tetracosanol)	12.289	34846	0.302998	12.291	24857	0.209992	12.287	25303	0.26123	12.287	26606	0.23198	12.287	16704	0.154529	12.291	9586	0.109094	12.296	2892	0.0291635	12.289	7483	0.0696138	12.289	7786	0.074595	12.29	10819	0.104337	12.283	10985	0.119907	12.282	10119	0.108169	12.282	8766	0.0875095	12.281	11703	0.13033	12.28	11396	0.133185
δ-Tocopherol			ND			ND			ND			ND			ND			ND			ND			ND			ND			ND			ND			ND			ND			ND			ND
5α-Cholestane	13.136	115004	1	13.135	118371	1	13.134	96861	1	13.134	114691	1	13.134	108096	1	13.134	87869	1	13.135	99165	1	13.134	107493	1	13.134	104377	1	13.134	103693	1	13.126	91613	1	13.127	93548	1	13.127	100172	1	13.125	89795	1	13.128	85565	1
C26-ol (Hexacosanol)	13.2	75041	0.652508	13.201	53351	0.45071	13.199	56862	0.587047	13.2	60436	0.526946	13.2	43171	0.399376	13.201	18444	0.209903	13.202	21856	0.2204	13.199	28506	0.265189	13.195	13307	0.12749	13.2	27993	0.26996	13.193	22197	0.242291	13.193	19345	0.206792	13.192	18478	0.184463	13.192	20734	0.230904	13.193	14035	0.164027
β-Tocopherol	13.558	7994	0.0695106	13.555	7853	0.0663423	13.554	4520	0.0466648	13.553	5336	0.046525	13.552	4867	0.0450248	13.555	4521	0.0514516	13.557	4794	0.0483437	13.554	3550	0.0330254	13.554	6194	0.0593426	13.555	5620	0.0541985	13.546	29604	0.323142	13.548	17065	0.18242	13.549	7287	0.0727449	13.547	48320	0.538115	13.548	4470	0.052241
γ-Tocopherol	13.602	6432	0.0559285	13.601	3780	0.0319335	13.6	6032	0.0622748	13.6	4278	0.0373002	13.6	3660	0.0338588	13.598	3551	0.0404124	13.602	4764	0.0480411	13.598	5184	0.0482264	13.604	2870	0.0274965	13.604	6801	0.0655878	13.592	17324	0.1891	13.594	9844	0.105229	13.594	3400	0.0339416	13.593	28229	0.314372	13.595	3958	0.0462572
C27-ol (Heptacosanol)	13.647	14535	0.126387	13.645	8937	0.0754999	13.645	8281	0.0854936	13.645	11453	0.0998596	13.644	7571	0.0700396	13.644	3134	0.0356667	13.64	2384	0.0240407	13.645	5319	0.0494823	13.644	3597	0.0344616	13.637	2293	0.0221134	13.638	5457	0.0595658	13.64	5477	0.0585475	13.632	2761	0.0275626	13.635	5213	0.0580545	13.64	5450	0.0636943
C28-ol (Octacosanol)	14.129	898986	7.817	14.129	559857	4.72968	14.128	594154	6.13409	14.127	680147	5.93026	14.125	534604	4.94564	14.13	19832	0.2257	14.113	28960	0.292039	14.117	36575	0.340255	14.136	17598	0.1686	14.141	15151	0.146114	14.13	66301	0.723707	14.118	70836	0.757216	14.122	42246	0.421735	14.118	75663	0.842619	14.118	94683	1.10656
α-Tocopherol	14.36	823888	7.16399	14.357	576905	4.8737	14.355	596803	6.16144	14.358	714577	6.23045	14.355	580474	5.36999	14.361	762725	8.68025	14.36	838785	8.45848	14.358	777835	7.23615	14.358	777977	7.45353	14.358	806146	7.77435	14.353	1456923	15.903	14.351	1277444	13.6555	14.351	1042347	10.4056	14.353	1831456	20.396	14.351	899456	10.512
Cholesterol			ND			ND			ND			ND			ND			ND			ND			ND			ND			ND			ND			ND			ND			ND			ND
Campesterol	15.222	151657	1.31871	15.217	119798	1.01206	15.22	130734	1.34971	15.217	133946	1.16789	15.213	138494	1.28121	15.22	117990	1.34279	15.218	127071	1.28141	15.219	128819	1.19839	15.219	126548	1.21241	15.219	153008	1.47559	15.208	128773	1.40562	15.206	127273	1.36051	15.208	116276	1.16076	15.205	151227	1.68414	15.208	114836	1.34209
C30-ol (Triacontanol)	15.253	1119795	9.73701	15.248	679904	5.74384	15.25	828924	8.55787	15.252	989356	8.62627	15.247	739251	6.83884	15.25	69221	0.787775	15.249	78464	0.791247	15.246	58756	0.546603	15.262	96659	0.926057	15.262	113105	1.09077	15.229	50177	0.547706	15.235	99081	1.05915	15.239	86577	0.864283	15.241	105037	1.16974	15.238	145724	1.70308
Stigmasterol	15.411	220332	1.91586	15.412	174029	1.4702	15.409	203778	2.10382	15.411	188760	1.64581	15.408	191684	1.77328	15.41	128230	1.45933	15.408	134935	1.36071	15.408	138112	1.28485	15.409	131042	1.25547	15.412	153660	1.48187	15.398	130661	1.42623	15.397	136743	1.46174	15.4	117375	1.17173	15.398	169970	1.89287	15.4	133036	1.55479
β-Sitosterol	15.82	572115	4.97474	15.819	461711	3.90054	15.815	497724	5.13854	15.82	506086	4.4126	15.817	413561	3.82587	15.827	515665	5.86857	15.834	548587	5.53206	15.826	540336	5.02671	15.83	555107	5.31829	15.83	585018	5.64183	15.821	773172	8.43954	15.821	738043	7.88946	15.818	639125	6.38028	15.827	807578	8.99357	15.817	633168	7.39985
β-Amyrin	16.07	212086	1.84416	16.067	194024	1.63912	16.066	241710	2.49543	16.067	226948	1.97878	16.062	200168	1.85176	16.067	188748	2.14806	16.071	194756	1.96396	16.069	216806	2.01693	16.067	223085	2.1373	16.072	316588	3.05313	16.056	366776	4.00354	16.057	332342	3.55264	16.058	240346	2.39933	16.059	305286	3.39981	16.054	447721	5.23252
α-Amyrin	16.392	173878	1.51193	16.391	173111	1.46244	16.396	221464	2.28641	16.385	191162	1.66676	16.389	150944	1.39639	16.398	320559	3.64815	16.394	358247	3.61264	16.397	399095	3.71275	16.396	422099	4.04398	16.398	608231	5.86569	16.368	520165	5.67785	16.358	507625	5.42636	16.378	364265	3.6364	16.36	534798	5.95577	16.354	299424	3.49937
Carotenoids
Violaxantin	10.4259	280.111	0.132656	10.41	264.156	0.112608	10.4319	333.973	0.128668	10.4438	261.996	0.102523	10.4471	236.876	0.0989996	10.4378	330.215	0.106935	10.4571	337.47	0.120449	10.4055	267.612	0.109117	10.3398	231.705	0.106667	10.1834	293.085	0.119445	10.1219	142.692	0.0642134	10.1205	161.694	0.0714113	10.1208	200.86	0.0767657	10.0883	127.849	0.0493732	10.1128	201.757	0.0535502
Lutein	20.7088	5593.38	2.64893	20.6409	5169.67	2.2038	20.7084	6286.41	2.42192	20.729	5319.27	2.08152	20.7553	4675.01	1.95387	20.7238	6216.31	2.01305	20.6247	6247.64	2.2299	20.6978	4860.83	1.98197	20.4287	4018.95	1.85015	20.1727	5513.58	2.24703	20.0503	3854.47	1.73457	20.057	4269.84	1.88576	20.0256	4831.84	1.84665	19.9979	4074.63	1.57355	19.9785	5210.08	1.38286
Zeaxanthin	23.7415	146.607	0.0694305	23.6844	141.432	0.0602917	23.7571	228.497	0.0880314	23.8076	142.35	0.0557039	23.7947	268.425	0.112185	23.7775	48.456	0.0156917	23.6609	48.4949	0.0173087	23.7225	50.7915	0.0207099	23.3675	71.4202	0.0328788	23.0962	43.8441	0.0178684	22.9311	84.2455	0.0379118	22.9307	75.9382	0.0335378	22.9102	110.359	0.0421774	22.8637	53.9347	0.0208287	22.8531	140.09	0.0371826
IS	25.4432	2111.56	1	25.3827	2345.8	1	25.4517	2595.63	1	25.4919	2555.48	1	25.4681	2392.7	1	25.4517	3088	1	25.4348	2801.76	1	25.4172	2452.52	1	25.1353	2172.23	1	24.8575	2453.72	1	24.7183	2222.15	1	24.7054	2264.26	1	24.68	2616.54	1	24.6353	2589.44	1	24.6177	3767.62	1
β-Cryptoxanthin			ND			ND			ND			ND			ND			ND			ND			ND			ND			ND			ND			ND			ND			ND			ND
13Z-β-Carotene	37.4339	753.349	0.356773	37.4473	571.11	0.24346	37.435	848.439	0.326872	37.4579	650.819	0.254676	37.4385	423.399	0.176955	37.4317	1066.03	0.345216	37.3942	1064.94	0.380098	37.4528	884.087	0.360481	37.3631	789.281	0.363351	37.3918	1019.87	0.415644	37.3951	558.068	0.251139	37.3951	571.294	0.25231	37.385	659.331	0.251986	37.4008	561.503	0.216843	37.3967	703.583	0.186745
α-Carotene	37.5851	286.821	0.135834	37.5992	279.792	0.119274	37.5856	338.718	0.130496	37.609	249.825	0.0977607	37.5858	217.677	0.0909756	37.5815	318.835	0.10325	37.539	329.859	0.117733	37.6005	322.941	0.131677	37.5095	232.122	0.106859	37.5414	340.584	0.138803	37.5331	62.1395	0.0279637	37.5355	68.244	0.0301397	37.528	103.023	0.0393737	37.5006	75.4862	0.0291515	37.5103	91.3851	0.0242554
E-β-Carotene	38.016	6230.75	2.95078	38.0235	6052.81	2.58027	38.0173	7117.87	2.74225	38.0388	6013.18	2.35305	38.0088	5528.17	2.31044	38.0116	7493.12	2.42653	37.9645	7018.56	2.50505	38.0273	6781.79	2.76523	37.9348	5561.93	2.56047	37.9707	7008.04	2.85609	37.9715	3775.53	1.69905	37.9706	4194.86	1.85264	37.9566	4699.36	1.79602	37.9756	4168.31	1.60973	37.9734	4731.64	1.25587
9Z-β-Carotene	38.2819	849.277	0.402204	38.2836	945.518	0.403068	38.2867	1016.97	0.3918	38.3054	894.945	0.350206	38.274	779.639	0.325841	38.2797	889.044	0.287903	38.2308	897.161	0.320213	38.2956	792.588	0.323172	38.1963	656.822	0.302373	38.2327	857.628	0.349521	38.2288	453.213	0.203953	38.2292	471.023	0.208025	38.2127	606.432	0.231769	38.2317	500.659	0.193346	38.2313	711.648	0.188885
Compound	8w Hybrid b 1			8w Hybrid2			8w Hybrid3			8w Hybrid4			8w Hybrid5			12w Hybrid1			12w Hybrid2			12w Hybrid3			12w Hybrid4			12w Hybrid5			16w Hybrid1			16w Hybrid2			16w Hybrid3			16w Hybrid4			16w Hybrid5
	RT	AREA	ratio	RT	AREA	ratio	RT	AREA	ratio	RT	AREA	ratio	RT	AREA	ratio	RT	AREA	ratio	RT	AREA	ratio	RT	AREA	ratio	RT	AREA	ratio	RT	AREA	ratio	RT	AREA	ratio	RT	AREA	ratio	RT	AREA	ratio	RT	AREA	ratio	RT	AREA	ratio
Lipophilic compounds
C20-ol (Arachidyl alcohol)	10.253	5285	0.0517589	10.252	3161	0.0295564	10.252	3517	0.0300758	10.251	3047	0.0272299	10.251	3326	0.0289779	10.254	2744	0.0245018	10.252	3504	0.0291311	10.252	2767	0.0234752	10.254	2927	0.0275324	10.252	2306	0.0197909	10.249	6833	0.0907449	10.249	7058	0.0808569	10.249	11013	0.126609	10.246	7281	0.0970114	10.246	5328	0.0658127
C22-ol (Docosanol)	11.307	34736	0.340189	11.308	31167	0.291422	11.308	36170	0.309309	11.306	28713	0.256597	11.307	23073	0.201025	11.309	21023	0.187719	11.308	35384	0.29417	11.309	22932	0.194555	11.305	28825	0.271138	11.306	19290	0.165554	11.304	18953	0.251703	11.303	16695	0.191259	11.304	22591	0.259714	11.301	17973	0.239471	11.301	14107	0.174253
C24-ol (Tetracosanol)	12.286	20510	0.200866	12.287	21869	0.204483	12.285	22711	0.194214	12.282	13499	0.120636	12.286	14547	0.126741	12.287	13530	0.120812	12.282	12912	0.107346	12.285	15738	0.133521	12.288	10948	0.102981	12.278	9652	0.082837	12.282	10835	0.143893	12.281	11377	0.130336	12.281	13073	0.150292	12.277	8377	0.111614	12.28	7859	0.0970762
δ-Tocopherol			ND			ND			ND			ND			ND			ND			ND			ND			ND			ND			ND			ND			ND			ND			ND
5α-Cholestane	13.132	102108	1	13.131	106948	1	13.131	116938	1	13.131	111899	1	13.13	114777	1	13.132	111992	1	13.131	120284	1	13.13	117869	1	13.131	106311	1	13.129	116518	1	13.127	75299	1	13.125	87290	1	13.125	86984	1	13.124	75053	1	13.123	80957	1
C26-ol (Hexacosanol)	13.197	44639	0.437174	13.197	47163	0.44099	13.197	50463	0.431536	13.198	40028	0.357715	13.195	31654	0.275787	13.194	20439	0.182504	13.208	9335	0.077608	13.198	25125	0.21316	13.204	23750	0.223401	13.195	28919	0.248193	13.194	24736	0.328504	13.192	22529	0.258094	13.191	21533	0.247551	13.19	16637	0.22167	13.19	13684	0.169028
β-Tocopherol	13.552	4349	0.0425922	13.551	9947	0.0930078	13.554	9158	0.078315	13.553	10216	0.0912966	13.551	10170	0.0886066	13.554	5049	0.0450836	13.554	4865	0.0404459	13.549	7950	0.0674478	13.554	7276	0.0684407	13.551	7112	0.0610378	13.547	25543	0.339221	13.547	22273	0.255161	13.547	16862	0.193852	13.544	6997	0.0932275	13.544	16548	0.204405
γ-Tocopherol	13.601	5277	0.0516806	13.6	3104	0.0290235	13.598	9877	0.0844636	13.602	4947	0.0442095	13.595	2920	0.0254406	13.603	2530	0.0225909	13.599	5028	0.0418011	13.598	2866	0.0243151	13.598	4029	0.0378982	13.6	2219	0.0190443	13.593	26677	0.354281	13.592	27893	0.319544	13.593	13699	0.157489	13.592	5070	0.0675523	13.589	12072	0.149116
C27-ol (Heptacosanol)	13.643	7469	0.073148	13.642	8460	0.0791039	13.641	9482	0.0810857	13.641	7125	0.0636735	13.636	4347	0.0378734	13.649	3907	0.0348864	13.639	8247	0.0685627	13.633	2588	0.0219566	13.647	4469	0.042037	13.64	4720	0.0405088	13.636	7298	0.0969203	13.639	6465	0.0740635	13.638	5549	0.0637933	13.632	5115	0.0681518	13.634	3603	0.0445051
C28-ol (Octacosanol)	14.125	664679	6.50957	14.131	565346	5.28618	14.125	643334	5.5015	14.124	532408	4.75793	14.12	430102	3.74728	14.127	155817	1.39132	14.133	163368	1.35819	14.138	111372	0.944879	14.115	211154	1.98619	14.13	145980	1.25285	14.119	206185	2.73822	14.117	159485	1.82707	14.117	223587	2.57044	14.114	169353	2.25645	14.115	222403	2.74717
α-Tocopherol	14.353	483924	4.73933	14.354	718743	6.72049	14.355	810330	6.92957	14.355	770692	6.88739	14.354	682022	5.94215	14.352	394531	3.52285	14.355	433749	3.60604	14.352	443276	3.76075	14.35	476452	4.48168	14.349	497115	4.26642	14.354	1609561	21.3756	14.351	1701877	19.4968	14.352	1522010	17.4976	14.346	973114	12.9657	14.349	1348575	16.6579
Cholesterol			ND			ND			ND			ND			ND			ND			ND			ND			ND			ND			ND			ND			ND			ND			ND
Campesterol	15.214	127124	1.245	15.213	154734	1.44682	15.218	158045	1.35153	15.212	149670	1.33755	15.21	149462	1.30219	15.219	100023	0.893126	15.215	109594	0.911127	15.215	104516	0.886713	15.216	120324	1.13181	15.213	123581	1.06062	15.206	130879	1.73812	15.207	123146	1.41077	15.206	132174	1.51952	15.204	94350	1.25711	15.204	113383	1.40053
C30-ol (Triacontanol)	15.233	570233	5.58461	15.248	710466	6.6431	15.255	516623	4.41792	15.244	445367	3.98008	15.251	367889	3.20525	15.246	119889	1.07051	15.249	266669	2.21699	15.254	212473	1.80262	15.248	252868	2.37857	15.254	226581	1.9446	15.239	161912	2.15025	15.235	142833	1.6363	15.238	174052	2.00097	15.232	141669	1.88759	15.23	169812	2.09756
Stigmasterol	15.405	200252	1.96118	15.411	220034	2.05739	15.41	231833	1.98253	15.41	221655	1.98085	15.408	192359	1.67594	15.406	160406	1.4323	15.41	168306	1.39924	15.41	135060	1.14585	15.407	193331	1.81854	15.401	181302	1.556	15.4	146237	1.94208	15.398	154555	1.77059	15.396	135127	1.55347	15.392	109357	1.45706	15.395	116975	1.4449
β-Sitosterol	15.816	454741	4.45353	15.821	560688	5.24262	15.817	581218	4.97031	15.824	542335	4.84665	15.817	486441	4.23814	15.822	485974	4.33936	15.816	387756	3.22367	15.823	459753	3.90054	15.819	458642	4.31415	15.812	483877	4.15281	15.82	749157	9.9491	15.814	780161	8.93758	15.825	767768	8.82654	15.816	643524	8.57426	15.815	678079	8.37579
β-Amyrin	16.065	485827	4.75797	16.063	657310	6.14607	16.065	588965	5.03656	16.064	630591	5.63536	16.061	365203	3.18185	16.06	394999	3.52703	16.063	469536	3.90356	16.067	559291	4.74502	16.062	413452	3.88908	16.062	527132	4.52404	16.057	555234	7.37372	16.056	602369	6.90078	16.056	618056	7.1054	16.05	312748	4.16703	16.052	412885	5.10005
α-Amyrin	16.387	125754	1.23158	16.359	139875	1.30788	16.36	168410	1.44016	16.36	182434	1.63035	16.38	181128	1.57809	16.383	132447	1.18265	16.386	87051	0.723712	16.365	105307	0.893424	16.386	123407	1.16081	16.366	163158	1.40028	16.36	537319	7.13581	16.355	499906	5.72696	16.36	474179	5.45134	16.351	338558	4.51092	16.349	464197	5.73387
Carotenoids
Violaxantin	10.3523	293.547	0.135033	10.4168	318.587	0.122894	10.3918	517.118	0.180685	10.3205	471.954	0.179994	10.1933	395.394	0.164057	10.151	395.963	0.163092	10.1163	481.01	0.188604	10.1206	408.889	0.164872	10.3815	200.245	0.146506	10.3862	435.223	0.178532	10.4091	370.83	0.0760211	10.425	254.72	0.0691274	10.242	173.769	0.0660524	10.1334	216.212	0.0834776	10.0965	187.128	0.0813209
Lutein	20.5997	5550.76	2.55337	20.6767	5715.95	2.20491	20.6884	9192.07	3.21178	20.408	7300.66	2.78432	20.2094	5381.85	2.23304	20.1274	6387.14	2.63078	20.0798	6455.99	2.5314	20.0422	6095.46	2.45781	20.6602	3814.53	2.79084	20.5865	6582.8	2.70032	20.6435	8389.71	1.71991	20.7161	6154.65	1.67029	20.3251	3900.4	1.48261	20.094	4839.05	1.86832	20.0281	4248.57	1.84632
Zeaxanthin	23.6564	117.247	0.0539339	23.7085	84.1935	0.0324775	23.6909	93.4431	0.0326498	23.3483	87.3789	0.0333246	23.124	80.5563	0.0334244	23.0174	64.3544	0.0265067	22.9812	95.83	0.0375751	22.9456	68.3206	0.0275482	23.7053	37.3586	0.0273328	23.6255	77.7122	0.0318782	23.664	223.628	0.0458444	23.7461	135.758	0.0368429	23.2477	96.8056	0.0367974	22.9779	93.2187	0.035991	22.9168	115.712	0.0502851
IS	25.3272	2173.9	1	25.4145	2592.37	1	25.3806	2861.98	1	25.1066	2622.06	1	24.8807	2410.1	1	24.7833	2427.85	1	24.7371	2550.36	1	24.7178	2480.04	1	25.3727	1366.8	1	25.3532	2437.79	1	25.3728	4877.99	1	25.4326	3684.79	1	24.9845	2630.77	1	24.7539	2590.06	1	24.6664	2301.11	1
β-Cryptoxanthin			ND			ND			ND			ND			ND			ND			ND			ND			ND			ND			ND			ND						ND			ND
13Z-β-Carotene	37.4735	744.945	0.342677	37.4108	782.557	0.30187	37.4138	1176.12	0.410945	37.3533	968.471	0.369355	37.4034	757.691	0.314382	37.4009	831.88	0.342641	37.4007	877.912	0.34423	37.4002	860.542	0.346988	37.4526	573.388	0.41951	37.4543	912.348	0.374253	37.456	944.067	0.193536	37.4526	777.004	0.210868	37.4012	524.706	0.19945	37.4021	554.441	0.214065	37.3913	513.001	0.222937
α-Carotene	37.6257	348.453	0.16029	37.5583	310.177	0.11965	37.561	419.163	0.146459	37.4968	281.089	0.107201	37.5526	210.085	0.0871686	37.5472	434.32	0.178891	37.5478	383.602	0.150411	37.5458	361.105	0.145605	37.6014	276.209	0.202084	37.6055	328.125	0.1346	37.6027	164.924	0.0338098	37.5967	147.408	0.0400043	37.546	79.3307	0.0301549	37.5488	129.759	0.0500988	37.5298	73.1045	0.0317693
E-β-Carotene	38.0503	6159.29	2.83329	37.9891	6375.59	2.45937	37.9918	8926.59	3.11902	37.9248	7472.44	2.84984	37.9814	6453.17	2.67755	37.9718	6499.63	2.67711	37.9682	6584.74	2.58189	37.9685	6328.1	2.55162	38.0294	3902	2.85483	38.0388	6714.97	2.75453	38.0401	7425.34	1.52221	38.0283	5927.68	1.60869	37.9791	3718.85	1.4136	37.9748	4419.82	1.70646	37.9599	3977.57	1.72854
9Z-β-Carotene	38.3069	862.24	0.396633	38.2604	897.437	0.346184	38.2624	1076.88	0.376269	38.1907	906.081	0.345561	38.2415	811.107	0.336545	38.2298	928.814	0.382566	38.2252	946.368	0.371072	38.2256	907.091	0.365757	38.2977	491.452	0.359563	38.3054	998.427	0.409563	38.3101	1016.07	0.208297	38.2958	720.159	0.195441	38.2388	492.282	0.187124	38.2308	635.929	0.245527	38.2161	491.459	0.213575
Compound	8w Wild c 1			8w Wild2			8w Wild3			8w Wild4			8w Wild5			12w Wild1			12w Wild2			12w Wild3			12w Wild4			12w Wild5			16w Wild1			16w Wild2			16w Wild3			16w Wild4			16w Wild5
	RT	AREA	ratio	RT	AREA	ratio	RT	AREA	ratio	RT	AREA	ratio	RT	AREA	ratio	RT	AREA	ratio	RT	AREA	ratio	RT	AREA	ratio	RT	AREA	ratio	RT	AREA	ratio	RT	AREA	ratio	RT	AREA	ratio	RT	AREA	ratio	RT	AREA	ratio	RT	AREA	ratio
Lipophilic compounds
C20-ol (Arachidyl alcohol)	10.259	4621	0.0512255	10.261	3616	0.035409	10.259	4648	0.0412064	10.259	3983	0.0376024	10.258	4172	0.0384842	10.248	3776	0.0450538	10.249	5728	0.0656994	10.252	1958	0.0226954	10.247	3521	0.042238	10.246	3273	0.034672	10.248	5517	0.112691	10.251	4772	0.119716	10.25	5364	0.123926	10.248	3145	0.0782299	10.249	6369	0.152906
C22-ol (Docosanol)	11.315	34942	0.387345	11.317	34577	0.338589	11.313	40783	0.361558	11.315	36351	0.34318	11.315	33360	0.307726	11.306	17981	0.214542	11.307	11516	0.132087	11.304	15371	0.178167	11.303	21243	0.254831	11.305	24898	0.263753	11.303	20475	0.418224	11.304	13529	0.339404	11.306	17195	0.39726	11.305	11856	0.294911	11.305	22256	0.534319
C24-ol (Tetracosanol)	12.293	13284	0.147258	12.292	16767	0.164188	12.292	22901	0.203027	12.293	21582	0.20375	12.291	17718	0.163438	12.282	8347	0.0995931	12.287	2865	0.0328612	12.288	5708	0.0661621	12.281	13765	0.165125	12.281	13541	0.143444	12.281	9581	0.195702	12.283	7165	0.17975	12.282	11269	0.26035	12.282	7199	0.179071	12.278	5807	0.139414
δ-Tocopherol			ND			ND			ND			ND			ND			ND			ND			ND			ND			ND			ND			ND			ND			ND			ND
5α-Cholestane	13.14	90209	1	13.139	102121	1	13.138	112798	1	13.139	105924	1	13.137	108408	1	13.128	83811	1	13.128	87185	1	13.126	86273	1	13.126	83361	1	13.127	94399	1	13.125	48957	1	13.126	39861	1	13.126	43284	1	13.126	40202	1	13.127	41653	1
C26-ol (Hexacosanol)	13.206	26011	0.288342	13.204	8037	0.0787008	13.209	27042	0.239738	13.205	49296	0.46539	13.201	23048	0.212604	13.195	5298	0.0632137	13.191	3999	0.045868	13.196	6994	0.0810682	13.193	7430	0.0891304	13.195	4320	0.0457632	13.192	20638	0.421554	13.196	13269	0.332882	13.194	13582	0.313788	13.195	13511	0.336078	13.197	12547	0.301227
β-Tocopherol	13.559	5612	0.0622111	13.56	7906	0.077418	13.559	8790	0.0779269	13.56	5172	0.0488275	13.558	7426	0.0685005	13.551	7187	0.0857525	13.548	5827	0.0668349	13.549	4759	0.0551621	13.549	5714	0.0685452	13.55	5450	0.0577337	13.547	37895	0.774047	13.549	20812	0.522114	13.549	53306	1.23154	13.549	29093	0.72367	13.55	59966	1.43966
γ-Tocopherol	13.607	3841	0.0425789	13.607	3752	0.0367407	13.608	4103	0.0363748	13.608	4689	0.0488275	13.608	3569	0.0329219	13.594	4260	0.0508287	13.608	2712	0.0311063	13.593	3228	0.0374161	13.596	3645	0.0437255	13.592	2406	0.0254876	13.592	42787	0.873971	13.594	23429	0.587767	13.595	88870	2.05318	13.594	30450	0.757425	13.595	66733	1.60212
C27-ol (Heptacosanol)	13.65	5214	0.0577991	13.655	5290	0.0518013	13.663	4899	0.0434316	13.65	4504	0.0425211	13.654	1882	0.0173603	13.646	1505	0.0179571	13.623	1111	0.012743	13.643	2669	0.0309367	13.617	538	0.00645386	13.646	1086	0.0115044	13.638	2757	0.0563147	13.629	2226	0.0558441	13.639	5068	0.117087	13.637	2877	0.0715636	13.637	3442	0.0826351
C28-ol (Octacosanol)	14.136	191563	2.12355	14.136	228209	2.23469	14.125	229425	2.03395	14.136	256666	2.42311	14.143	238216	2.1974	14.12	20307	0.242295	14.121	62880	0.721225	14.121	50075	0.580425	14.119	52230	0.626552	14.121	52850	0.559858	14.108	105218	2.14919	14.123	141590	3.55209	14.134	148798	3.43771	14.121	33979	0.845207	14.123	61420	1.47456
α-Tocopherol	14.365	484794	5.37412	14.365	664114	6.50321	14.364	725849	6.43495	14.364	648686	6.12407	14.363	638862	5.89313	14.354	595391	7.10397	14.35	534547	6.13118	14.351	569748	6.60401	14.349	483187	5.79632	14.349	459114	4.86355	14.357	1609391	32.8736	14.357	1382784	34.6901	14.361	1627532	37.6012	14.357	1380168	34.3308	14.365	1893234	45.4525
Cholesterol			ND			ND			ND			ND			ND			ND			ND			ND			ND			ND			ND			ND			ND			ND			ND
Campesterol	15.223	101156	1.12135	15.224	118273	1.15817	15.229	136570	1.21075	15.224	114215	1.07827	15.221	131026	1.20864	15.208	105569	1.25961	15.209	82763	0.94928	15.21	95378	1.10554	15.207	98838	1.18566	15.211	112960	1.19662	15.203	83243	1.70033	15.211	67250	1.68711	15.208	89017	2.05658	15.209	63712	1.5848	15.21	112374	2.69786
C30-ol (Triacontanol)	15.257	362916	4.02306	15.258	248767	2.436	15.269	428465	3.79852	15.27	214487	2.02491	15.275	280470	2.58717	15.24	87437	1.04326	15.238	76502	0.877467	15.24	145730	1.68917	15.243	119203	1.42996	15.24	115381	1.22227	15.274	167972	3.43101	15.255	90677	2.27483	15.245	53370	1.23302	15.236	119262	2.96657	15.243	195837	4.70163
Stigmasterol	15.417	152360	1.68897	15.418	175625	1.71977	15.425	201369	1.78522	15.421	180333	1.70248	15.417	176024	1.62372	15.405	150933	1.80087	15.399	108472	1.24416	15.4	133356	1.54574	15.403	158374	1.89986	15.402	178118	1.88686	15.398	120721	2.46586	15.404	112248	2.81599	15.403	124780	2.88282	15.404	89453	2.22509	15.405	143705	3.45005
β-Sitosterol	15.833	376909	4.17818	15.829	419663	4.10947	15.836	483553	4.28689	15.828	443257	4.18467	15.832	435923	4.02113	15.823	454814	5.42666	15.81	433195	4.96869	15.804	465203	5.39222	15.812	430558	5.16498	15.811	469149	4.96985	15.814	497506	10.1621	15.819	414441	10.3972	15.832	545012	12.5915	15.821	470106	11.6936	15.829	596502	14.3207
β-Amyrin	16.082	708875	7.85814	16.078	816189	7.99237	16.08	1023450	9.0733	16.08	906561	8.5586	16.074	830988	7.66538	16.064	1166175	13.9143	16.061	1027036	11.78	16.057	1096137	12.7054	16.055	1183838	14.2013	16.062	1155979	12.2457	16.057	763831	15.6021	16.061	653832	16.4028	16.066	954496	22.0519	16.062	786545	19.5648	16.07	1197045	28.7385
α-Amyrin	16.375	107558	1.19232	16.373	122896	1.20344	16.375	140775	1.24803	16.373	143657	1.35623	16.371	135827	1.25292	16.361	327826	3.91149	16.356	250605	2.87441	16.354	309213	3.58412	16.351	253484	3.0408	16.351	194262	2.05788	16.354	417941	8.5369	16.36	374186	9.38727	16.373	615952	14.2305	16.365	461301	11.4746	16.374	665470	15.9765
Carotenoids
8w Wild1	Time	Area	Ratio	Time	Area	Ratio	Time	Area	Ratio	Time	Area	Ratio	Time	Area	Ratio	Time	Area	Ratio	Time	Area	Ratio	Time	Area	Ratio	Time	Area	Ratio	Time	Area	Ratio	Time	Area	Ratio	Time	Area	Ratio	Time	Area	Ratio	Time	Area	Ratio	Time	Area	Ratio
Violaxantin	10.1219	332.07	0.128505	10.078	316.348	0.129063	10.057	337.77	0.13958	10.0917	340.477	0.145486	10.0831	314.615	0.130291	10.3378	521.383	0.115636	10.3944	388.168	0.125955	10.3545	372.103	0.12704	10.3987	350.618	0.129932	10.3602	305.313	0.112364	10.3639	157.825	0.0623238	10.3658	132.814	0.0613693	10.3515	133.239	0.0536591	10.3474	140.14	0.0570004	10.3626	138.238	0.0532287
Lutein	20.0831	6004.76	2.32373	19.9463	5572.92	2.27364	19.9099	5463.89	2.2579	19.8769	6014.17	2.56985	19.8655	5237.94	2.16918	20.4239	10214.1	2.26536	20.5227	7175.89	2.32848	20.5243	6774.76	2.31299	20.5333	6832.62	2.53203	20.5296	5665.33	2.08501	20.5229	5297.89	2.09209	20.5464	4223.44	1.95152	20.5761	4445.58	1.79036	20.5944	4564.54	1.85657	20.5777	5199.23	2.00197
Zeaxanthin	22.9852	196.172	0.0759147	22.7898	172.542	0.0703935	22.752	142.988	0.0590884	22.6907	151.391	0.0646893	22.6758	174.578	0.0722978	23.3736	80.6607	0.0178895	23.5285	71.8723	0.0233217	23.4926	52.4373	0.0179027	23.4793	57.6119	0.0213498	23.5282	41.7052	0.0153488	23.5014	122.463	0.0483594	23.5322	77.5941	0.0358538	23.5681	137.583	0.0554088	23.5826	125.924	0.0512183	23.627	111.531	0.0429453
IS	24.7442	2584.1	1	24.5863	2451.1	1	24.5726	2419.9	1	24.5589	2340.28	1	24.5329	2414.71	1	25.1444	4508.84	1	25.2931	3081.79	1	25.2874	2929.01	1	25.2929	2698.47	1	25.2884	2717.17	1	25.2829	2532.34	1	25.2815	2164.18	1	25.293	2483.06	1	25.2974	2458.58	1	25.3547	2597.06	1
β-Cryptoxanthin			ND			ND			ND			ND			ND			ND			ND			ND			ND			ND			ND			ND			ND			ND			ND
13Z-β-Carotene	37.4009	666.159	0.257791	37.3944	758.963	0.309641	37.3739	748.282	0.309221	37.3638	909.979	0.388834	37.3666	795.449	0.329418	37.4241	1921	0.426052	37.3823	1208.78	0.392234	37.3878	1182.79	0.403817	37.3929	1248.09	0.462519	37.4075	1122.3	0.41304	37.4202	670.861	0.264917	37.455	517.803	0.239261	37.4598	489.446	0.197114	37.4538	548.209	0.222978	37.4479	424.287	0.163372
α-Carotene	37.5447	230.6	0.0892379	37.5398	202.29	0.0825302	37.5184	199.493	0.0824388	37.5079	213.286	0.0911368	37.5099	158.154	0.0654961	37.5693	726.307	0.161085	37.5298	434.498	0.140989	37.5357	466.279	0.159193	37.5437	458.548	0.169929	37.558	400.5	0.147396	37.5663	100.423	0.0396563	37.5985	69.272	0.0320084	37.5862	46.6723	0.0187963	37.6	82.8558	0.0337006	37.5949	80.6979	0.0310728
E-β-Carotene	37.9649	6643.8	2.57103	37.9629	5706.83	2.32827	37.9478	5713.54	2.36107	37.9351	5982.73	2.55642	37.9425	5542.34	2.29524	38.0008	10493.6	2.32735	37.9674	7744.1	2.51286	37.9714	7729.16	2.63883	37.9794	7580.34	2.80912	37.9928	6731.27	2.47731	38.0023	4583.91	1.81015	38.032	3409.94	1.57563	38.0421	3125.32	1.25866	38.0344	3653.48	1.48601	38.0272	3988.35	1.53572
9Z-β-Carotene	38.2217	903.726	0.349725	38.2155	679.555	0.277245	38.2057	767.9	0.317328	38.192	688.036	0.293997	38.2007	630.852	0.261254	38.2672	1738.35	0.385542	38.2376	1008.65	0.327293	38.2425	981.046	0.334941	38.2495	949.417	0.351835	38.2619	969.253	0.356714	38.2699	530.595	0.209527	38.2944	461.473	0.213232	38.3068	404.132	0.162756	38.3018	449.692	0.182907	38.2953	562.812	0.216711
a BCE soybean: β-carotene enhanced transgenic soybean (Glycine max).
b Hybrid: β-carotene enhanced transgenic soybean × wild soybean hybrid.
c Wild soybean (PI483463): Glycine soja.
d ND: not detected.

## Sheet: Table S9
Table S9. Composition and content (ratio/g) of hydrophilic compounds in soybean leaves with GC-TOF-MS analysis.
Compound	Contents (Average ± SD, Ratio/g)
	8w BCE a	8w Hybrid b	8w Wild c	12w BCE		12w Hybrid	12w Wild	16w BCE	16w Hybrid	16w Wild
Pyruvic acid	5.28 ± 0.98	4.52 ± 0.80	4.36 ± 1.11	2.63 ± 1.14		4.64 ± 0.94	5.42 ± 0.87	0.60 ± 0.17	0.94 ± 0.32	1.41 ± 0.55
Lactic acid	9.53 ± 2.12	10.56 ± 3.13	9.22 ± 1.27	6.42 ± 1.79		10.46 ± 2.28	15.34 ± 8.43	11.69 ± 2.57	14.34 ± 5.48	16.27 ± 3.28
Alanine	67.04 ± 9.21	56.78 ± 9.36	59.85 ± 10.63	54.56 ± 18.11		58.42 ± 9.68	123.94 ± 19.29	13.90 ± 3.83	15.45 ± 3.26	29.58 ± 6.00
Oxalic acid	34.41 ± 3.86	33.51 ± 3.23	32.26 ± 1.34	30.51 ± 4.03		35.87 ± 5.62	30.27 ± 1.44	28.18 ± 2.45	27.45 ± 1.31	25.72 ± 9.76
Valine	5.68 ± 0.35	6.61 ± 1.59	3.55 ± 0.19	6.87 ± 1.06		5.34 ± 0.95	6.45 ± 0.48	4.67 ± 0.73	3.79 ± 0.52	3.43 ± 0.95
Glycerol	6.80 ± 0.92	6.73 ± 1.15	5.74 ± 0.50	9.72 ± 2.07		4.52 ± 0.53	7.40 ± 0.90	11.59 ± 2.05	9.96 ± 1.86	7.57 ± 2.69
Ethanolamine	4.60 ± 1.00	4.63 ± 1.48	4.16 ± 0.47	4.29 ± 1.04		4.62 ± 0.78	5.73 ± 0.73	3.48 ± 1.05	4.24 ± 1.77	3.76 ± 0.66
Leucine	1.18 ± 0.18	2.52 ± 1.23	0.86 ± 0.09	3.15 ± 0.66		1.92 ± 0.50	3.26 ± 0.32	2.80 ± 0.37	2.74 ± 0.36	2.01 ± 0.78
Phosphoric acid	5.30 ± 1.26	4.48 ± 1.04	2.83 ± 0.18	3.01 ± 0.88		17.68 ± 4.89	15.03 ± 4.25	2.31 ± 0.78	5.64 ± 2.57	6.01 ± 2.83
Isoleucine	2.10 ± 0.46	2.86 ± 1.04	0.98 ± 0.05	3.08 ± 0.57		2.61 ± 0.45	3.18 ± 0.15	2.48 ± 0.51	2.20 ± 0.41	1.51 ± 0.60
Proline	6.51 ± 0.65	6.84 ± 0.48	4.21 ± 0.52	13.88 ± 3.32		6.73 ± 1.06	5.10 ± 0.29	15.60 ± 8.41	4.86 ± 0.92	2.97 ± 0.89
Succinic acid	27.22 ± 4.38	23.68 ± 2.87	41.81 ± 5.07	22.47 ± 3.91		39.41 ± 5.64	68.31 ± 9.97	34.16 ± 4.28	25.34 ± 3.24	39.00 ± 9.07
Glycine	13.40 ± 2.96	8.01 ± 1.00	7.72 ± 1.17	4.85 ± 1.01		6.89 ± 0.99	4.76 ± 0.74	6.35 ± 1.03	5.46 ± 0.84	2.76 ± 0.98
Glyceric acid	19.82 ± 2.67	14.17 ± 2.11	13.32 ± 1.95	5.99 ± 1.04		9.76 ± 1.99	9.91 ± 1.78	6.79 ± 1.24	6.30 ± 0.55	7.83 ± 6.11
Fumaric acid	163.12 ± 33.38	115.07 ± 12.64	49.59 ± 4.16	34.72 ± 5.54		137.86 ± 26.80	41.08 ± 9.12	10.36 ± 1.83	18.90 ± 9.26	15.16 ± 1.89
Serine	12.07 ± 1.45	11.63 ± 1.61	11.44 ± 0.91	11.28 ± 1.61		7.38 ± 0.79	9.30 ± 0.61	3.61 ± 1.03	3.19 ± 0.72	2.39 ± 0.55
Threonine	2.77 ± 0.75	2.27 ± 0.09	1.40 ± 0.10	3.60 ± 0.61		3.97 ± 0.65	2.55 ± 0.26	1.46 ± 0.17	1.35 ± 0.09	0.72 ± 0.29
β-Alanine	3.40 ± 1.00	5.32 ± 0.97	4.68 ± 0.75	5.56 ± 0.90		9.65 ± 1.56	9.63 ± 1.09	2.06 ± 0.52	3.52 ± 0.75	3.64 ± 1.14
Malic acid	158.06 ± 18.63	121.91 ± 8.52	172.26 ± 23.82	104.55 ± 13.76		212.77 ± 27.45	239.38 ± 22.58	190.92 ± 13.13	115.78 ± 22.33	196.04 ± 46.31
Aspartic acid	16.21 ± 3.64	15.03 ± 3.23	4.05 ± 0.63	20.19 ± 3.58		32.76 ± 4.16	12.07 ± 1.40	9.86 ± 2.38	6.30 ± 1.88	1.59 ± 0.59
Methionine	0.60 ± 0.09	0.53 ± 0.08	0.20 ± 0.03	0.79 ± 0.15		1.56 ± 0.47	0.57 ± 0.06	0.25 ± 0.05	0.16 ± 0.03	0.06 ± 0.03
γ-Aminobutyric acid	19.09 ± 5.76	19.36 ± 5.31	37.48 ± 8.16	22.98 ± 22.86		20.80 ± 5.92	80.32 ± 15.58	3.00 ± 0.64	8.69 ± 1.75	38.56 ± 17.83
Threonic acid	22.30 ± 1.96	19.92 ± 2.87	24.97 ± 1.38	13.45 ± 0.53		26.73 ± 2.34	19.79 ± 2.09	17.98 ± 1.95	23.24 ± 2.56	16.12 ± 1.95
Glutamic acid	7.45 ± 0.95	6.30 ± 1.08	2.82 ± 0.24	6.77 ± 1.78		6.61 ± 0.74	3.78 ± 0.61	4.95 ± 0.72	3.54 ± 0.85	0.97 ± 0.35
Phenylalanine	2.38 ± 0.39	2.57 ± 0.60	1.87 ± 0.16	2.06 ± 0.40		2.11 ± 0.20	2.67 ± 0.21	1.66 ± 0.11	1.67 ± 0.25	1.23 ± 0.31
Asparagine	1.14 ± 1.09	1.95 ± 0.34	0.36 ± 0.06	6.07 ± 2.71		2.77 ± 0.69	1.33 ± 0.17	1.86 ± 0.46	1.15 ± 0.30	0.73 ± 0.26
Glutamine	3.94 ± 1.00	2.10 ± 0.40	1.20 ± 0.15	2.37 ± 0.59		3.10 ± 0.78	1.38 ± 0.25	1.39 ± 0.32	0.71 ± 0.22	0.55 ± 0.26
Shikimic acid	2.28 ± 0.47	2.61 ± 0.87	5.10 ± 0.53	0.59 ± 0.05		2.48 ± 0.16	3.81 ± 0.33	1.99 ± 0.12	1.58 ± 0.20	3.88 ± 1.08
Citric acid	48.07 ± 10.07	40.36 ± 13.04	33.03 ± 7.66	17.03 ± 3.32		49.79 ± 7.41	30.05 ± 2.23	14.21 ± 4.61	14.38 ± 3.15	13.16 ± 1.38
Fructose	536.18 ± 76.40	491.48 ± 41.80	527.00 ± 27.89	58.90 ± 23.75		545.30 ± 174.56	307.45 ± 57.13	212.48 ± 137.74	325.20 ± 154.87	599.02 ± 163.43
Galactose	5.29 ± 2.06	8.75 ± 2.52	7.51 ± 1.36	0.84 ± 0.18		9.53 ± 2.07	4.64 ± 0.30	2.55 ± 1.49	3.54 ± 0.87	6.78 ± 3.56
Lysine	0.69 ± 0.14	1.39 ± 0.50	0.47 ± 0.05	1.21 ± 0.18		0.97 ± 0.11	1.02 ± 0.06	0.84 ± 0.11	0.78 ± 0.11	0.59 ± 0.26
Ferulic acid	0.68 ± 0.09	0.90 ± 0.12	0.96 ± 0.08	0.42 ± 0.10		0.94 ± 0.09	0.85 ± 0.10	0.48 ± 0.08	0.46 ± 0.08	0.55 ± 0.24
Glucose	130.77 ± 21.66	126.39 ± 6.41	126.60 ± 7.49	47.47 ± 17.28		140.18 ± 40.57	62.62 ± 8.11	71.97 ± 35.03	109.18 ± 40.08	162.47 ± 51.46
Mannitol	7.69 ± 1.99	6.12 ± 0.67	5.58 ± 0.65	2.79 ± 0.30		7.08 ± 1.03	4.78 ± 0.63	4.64 ± 0.78	3.42 ± 0.55	9.58 ± 0.90
p-Coumaric acid	2.04 ± 0.29	2.33 ± 0.37	3.61 ± 0.50	1.80 ± 0.27		2.84 ± 0.28	3.71 ± 0.58	1.41 ± 0.12	1.21 ± 0.13	1.70 ± 0.29
Sinapinic acid	1.35 ± 0.13	1.64 ± 0.11	1.62 ± 0.17	1.16 ± 0.24		2.01 ± 0.15	2.06 ± 0.32	1.52 ± 0.44	1.23 ± 0.60	1.36 ± 0.26
Inositol	81.63 ± 4.00	86.48 ± 10.45	91.38 ± 6.18	188.93 ± 26.13		161.07 ± 9.20	177.89 ± 23.28	51.72 ± 11.43	44.70 ± 17.85	35.96 ± 5.88
Tryptophan	ND	ND	ND	ND		ND	ND	ND	ND	ND
Sucrose	249.96 ± 22.54	222.58 ± 16.70	203.32 ± 4.99	244.33 ± 22.06		226.82 ± 17.25	212.59 ± 12.96	389.58 ± 68.16	283.74 ± 36.25	299.47 ± 95.91
Raffinose	ND	ND	ND	ND		ND	ND	ND	ND	ND
Stachyose	ND	ND	ND	ND		ND	ND	ND	ND	ND
Each value is the mean of three replications ± standard deviation (n=3).
a BCE soybean: β-carotene enhanced transgenic soybean (Glycine max).
b Hybrid: β-carotene enhanced transgenic soybean × wild soybean hybrid.
c Wild soybean (PI483463): Glycine soja.
d ND: not detected.
(Continued next page)

[truncated: 1 more sheets: Table S10]
